# Supplementary material for: Effects of floral resources on honey bee populations in Mexico: Using dietary metabarcoding to examine landscape quality in agroecosystems
Source: Ecol Evol. 2024 Jun 17;14(6):e11456. doi: 10.1002/ece3.11456 (PMC11183941; doi:10.1002/ece3.11456)
Supplement: Supplementary file 2 — Appendix S2 [file ECE3-14-e11456-s002.xlsx]

## Sheet: Metabarcode taxonomy 
Plant metabarcoding taxonomy
Francisco J. Balvino-Olvera1,2, Ulises Olivares-Pinto3, Antonio González-Rodríguez4, María J. Aguilar-Aguilar1, Gloria Ruiz-Guzmán1, Jorge Lobo-Segura4, 5, Jorge Cortés-Flores1, 7, E. Jacob Cristobal-Perez1, Silvana Martén-Rodríguez1, Violeta Patiño-Conde1 and, Mauricio Quesada1,4
Site	Vegetation	Ecoregion	Season	Order	Family	Genus	Species	Range	Proportions	Barcode
Alamo, Herradura	Selva Alta Perennifolia	Warm humid-forest	Wet	Rosales	Cannabaceae	Celtis	Cel_tal	Mexico to South America	0.119966	ITS2
Alamo, Herradura	Selva Alta Perennifolia	Warm humid-forest	Wet	Rosales	Cannabaceae	Celtis	Cel_tal	Mexico to South America	0.0738351	ITS2
Alamo, Herradura	Selva Alta Perennifolia	Warm humid-forest	Wet	Rosales	Cannabaceae	Celtis	Cel_tal	Mexico to South America	0.041493	ITS2
Alamo, Herradura	Selva Alta Perennifolia	Warm humid-forest	Wet	Rosales	Cannabaceae	Celtis	Cel_tal	Mexico to South America	0.0243192	ITS2
Alamo, Herradura	Selva Alta Perennifolia	Warm humid-forest	Wet	Rosales	Cannabaceae	Celtis	Cel_tal	Mexico to South America	0.0125357	ITS2
Alamo, Herradura	Selva Alta Perennifolia	Warm humid-forest	Wet	Rosales	Cannabaceae	Celtis	Cel_tal	Mexico to South America	0.01053	ITS2
Alamo, Herradura	Selva Alta Perennifolia	Warm humid-forest	Wet	Sapindales	Rutaceae	Citrus	Cit_ret	Wide distribution	0.134294	trnL
Alamo, Herradura	Selva Alta Perennifolia	Warm humid-forest	Wet	Sapindales	Rutaceae	Citrus	Cit_ret	Wide distribution	0.107902	trnL
Alamo, Herradura	Selva Alta Perennifolia	Warm humid-forest	Wet	Sapindales	Rutaceae	Citrus	Cit_ret	Wide distribution	0.0476255	trnL
Alamo, Herradura	Selva Alta Perennifolia	Warm humid-forest	Wet	Sapindales	Rutaceae	Citrus	Cit_sen	Wide distribution	0.0768436	ITS2
Alamo, Herradura	Selva Alta Perennifolia	Warm humid-forest	Wet	Sapindales	Rutaceae	Citrus	Cit_sen	Wide distribution	0.0468834	ITS2
Alamo, Herradura	Selva Alta Perennifolia	Warm humid-forest	Wet	Sapindales	Rutaceae	Citrus	Cit_sen	Wide distribution	0.0110314	ITS2
Alamo, Herradura	Selva Alta Perennifolia	Warm humid-forest	Wet	Rosales	Moraceae	Maclura	Mac_tint	Mexico to South America	0.303513	trnL
Alamo, Herradura	Selva Alta Perennifolia	Warm humid-forest	Wet	Rosales	Moraceae	Maclura	Mac_tint	Mexico to South America	0.255838	trnL
Alamo, Herradura	Selva Alta Perennifolia	Warm humid-forest	Wet	Rosales	Moraceae	Maclura	Mac_tint	Mexico to South America	0.0733235	trnL
Alamo, Herradura	Selva Alta Perennifolia	Warm humid-forest	Wet	Rosales	Moraceae	Maclura	Mac_tint	Mexico to South America	0.0224388	ITS2
Alamo, Herradura	Selva Alta Perennifolia	Warm humid-forest	Wet	Rosales	Moraceae	Maclura	Mac_tint	Mexico to South America	0.0121596	ITS2
Alamo, Herradura	Selva Alta Perennifolia	Warm humid-forest	Wet	Lamiales	Bignoniaceae	Parmentiera	Par_ac	Mexico, Central America and Caribbean	0.0374816	ITS2
Alamo, Herradura	Selva Alta Perennifolia	Warm humid-forest	Wet	Lamiales	Bignoniaceae	Parmentiera	Par_ac	Mexico, Central America and Caribbean	0.0312138	ITS2
Alamo, Herradura	Selva Alta Perennifolia	Warm humid-forest	Wet	Lamiales	Bignoniaceae	Parmentiera	Par_pv	Micro endemic	0.0132458	trnL
Alamo, Herradura	Selva Alta Perennifolia	Warm humid-forest	Wet	Lamiales	Verbenaceae	Phyla	Ph_nd	Wide distribution	0.0912596	ITS2
Alamo, Herradura	Selva Alta Perennifolia	Warm humid-forest	Wet	Lamiales	Verbenaceae	Phyla	Ph_nd	Wide distribution	0.0660629	ITS2
Alamo, Herradura	Selva Alta Perennifolia	Warm humid-forest	Wet	Lamiales	Verbenaceae	Phyla	Ph_nd	Wide distribution	0.0441255	ITS2
Alamo, Herradura	Selva Alta Perennifolia	Warm humid-forest	Wet	Lamiales	Verbenaceae	Phyla	Ph_nd	Wide distribution	0.0219374	ITS2
Alamo, Herradura	Selva Alta Perennifolia	Warm humid-forest	Wet	Sapindales	Anacardiaceae	Spondias	Sp_dlc	Mexico to South America	0.0716367	trnL
Alamo, Herradura	Selva Alta Perennifolia	Warm humid-forest	Wet	Sapindales	Anacardiaceae	Spondias	Sp_dlc	Mexico to South America	0.0164209	trnL
Alamo, Herradura	Selva Alta Perennifolia	Warm humid-forest	Wet	Malpighiales	Euphorbiaceae	Stillingia	Stl_syl	Mexico to USA	0.0246953	ITS2
Alamo, Herradura	Selva Alta Perennifolia	Warm humid-forest	Wet	Malpighiales	Euphorbiaceae	Stillingia	Stl_syl	Mexico to USA	0.0184274	ITS2
Alamo, Herradura	Selva Alta Perennifolia	Warm humid-forest	Wet	Malpighiales	Euphorbiaceae	Stillingia	Stl_syl	Mexico to USA	0.0137892	ITS2
Alamo, Herradura	Selva Alta Perennifolia	Warm humid-forest	Wet	BoragiUnassignedles	Hydrophyllaceae	Phacelia			0.0549182	trnL
Alamo, Herradura	Selva Alta Perennifolia	Warm humid-forest	Wet	Lamiales	Verbenaceae	Aloysia			0.0149326	trnL
Alamo, Herradura	Selva Alta Perennifolia	Warm humid-forest	Wet	Sapindales	Rutaceae	Citrus			0.0433734	ITS2
Alamo, Herradura	Selva Alta Perennifolia	Warm humid-forest	Wet	Unassigned					0.0324674	ITS2
Alamo, Herradura	Selva Alta Perennifolia	Warm humid-forest	Wet	Unassigned					0.0322167	ITS2
Alamo, Herradura	Selva Alta Perennifolia	Warm humid-forest	Wet	Unassigned					0.0318406	ITS2
Alamo, Herradura	Selva Alta Perennifolia	Warm humid-forest	Wet	Sapindales	Rutaceae	Citrus			0.0318406	ITS2
Alamo, Herradura	Selva Alta Perennifolia	Warm humid-forest	Wet	Unassigned					0.0220628	ITS2
Alamo, Herradura	Selva Alta Perennifolia	Warm humid-forest	Wet	Unassigned					0.0199317	ITS2
Alamo, Herradura	Selva Alta Perennifolia	Warm humid-forest	Wet	Sapindales	Rutaceae	Citrus			0.0181767	ITS2
Alamo, Herradura	Selva Alta Perennifolia	Warm humid-forest	Wet	Unassigned					0.0164217	ITS2
Alamo, Herradura	Selva Alta Perennifolia	Warm humid-forest	Wet	Unassigned					0.0157949	ITS2
Alamo, Herradura	Selva Alta Perennifolia	Warm humid-forest	Wet	Asterales	Asteraceae	Simsia			0.0117835	ITS2
Alamo, Herradura	Selva Alta Perennifolia	Warm humid-forest	Wet	Unassigned					0.0106553	ITS2
Alamo,Chapopote	Selva Alta Perennifolia	Warm humid-forest	Dry	Asterales	Asteraceae	Ageratum	Ag_cny	Wide distribution	0.025322	ITS2
Alamo,Chapopote	Selva Alta Perennifolia	Warm humid-forest	Dry	Asterales	Asteraceae	Ageratum	Ag_cny	Wide distribution	0.0150428	ITS2
Alamo,Chapopote	Selva Alta Perennifolia	Warm humid-forest	Dry	Caryophyllales	Amaranthaceae	Amaranthus	Am_wts	Mexico to USA	0.0110314	ITS2
Alamo,Chapopote	Selva Alta Perennifolia	Warm humid-forest	Dry	Fabales	Fabaceae	Apoplanesia	Ap_pnc	Mexico to Central America	0.0205881	trnL
Alamo,Chapopote	Selva Alta Perennifolia	Warm humid-forest	Dry	Apiales	Apiaceae	Arracacia	Arr_atrp	Mexico to Central America	0.0149174	ITS2
Alamo,Chapopote	Selva Alta Perennifolia	Warm humid-forest	Dry	Asterales	Asteraceae	Bidens	Bd_pls	Wide distribution	0.0714533	ITS2
Alamo,Chapopote	Selva Alta Perennifolia	Warm humid-forest	Dry	Asterales	Asteraceae	Bidens	Bd_pls	Wide distribution	0.0648094	ITS2
Alamo,Chapopote	Selva Alta Perennifolia	Warm humid-forest	Dry	Asterales	Asteraceae	Bidens	Bd_pls	Wide distribution	0.0523991	ITS2
Alamo,Chapopote	Selva Alta Perennifolia	Warm humid-forest	Dry	Asterales	Asteraceae	Bidens	Bd_pls	Wide distribution	0.0455045	ITS2
Alamo,Chapopote	Selva Alta Perennifolia	Warm humid-forest	Dry	Asterales	Asteraceae	Bidens	Bd_pls	Wide distribution	0.0452537	ITS2
Alamo,Chapopote	Selva Alta Perennifolia	Warm humid-forest	Dry	Asterales	Asteraceae	Bidens	Bd_pls	Wide distribution	0.0350999	ITS2
Alamo,Chapopote	Selva Alta Perennifolia	Warm humid-forest	Dry	Asterales	Asteraceae	Bidens	Bd_pls	Wide distribution	0.0317152	ITS2
Alamo,Chapopote	Selva Alta Perennifolia	Warm humid-forest	Dry	Asterales	Asteraceae	Bidens	Bd_pls	Wide distribution	0.0312138	ITS2
Alamo,Chapopote	Selva Alta Perennifolia	Warm humid-forest	Dry	Asterales	Asteraceae	Bidens	Bd_pls	Wide distribution	0.0199317	ITS2
Alamo,Chapopote	Selva Alta Perennifolia	Warm humid-forest	Dry	Asterales	Asteraceae	Bidens	Bd_pls	Wide distribution	0.0147921	ITS2
Alamo,Chapopote	Selva Alta Perennifolia	Warm humid-forest	Dry	Asterales	Asteraceae	Bidens	Bd_pls	Wide distribution	0.0119089	ITS2
Alamo,Chapopote	Selva Alta Perennifolia	Warm humid-forest	Dry	Sapindales	Rutaceae	Citrus	Cit_ret	Wide distribution	0.0136923	trnL
Alamo,Chapopote	Selva Alta Perennifolia	Warm humid-forest	Dry	Sapindales	Rutaceae	Citrus	Cit_ret	Wide distribution	0.0108646	trnL
Alamo,Chapopote	Selva Alta Perennifolia	Warm humid-forest	Dry	Asterales	Asteraceae	Emilia	Em_fsb	Wide distribution	0.0141653	ITS2
Alamo,Chapopote	Selva Alta Perennifolia	Warm humid-forest	Dry	Asterales	Asteraceae	Lagascea	Lg_dcp	Mexico	0.0183021	ITS2
Alamo,Chapopote	Selva Alta Perennifolia	Warm humid-forest	Dry	Dipsacales	Caprifoliaceae	Lonicera	Ln_jpn	Exotic	0.0139404	trnL
Alamo,Chapopote	Selva Alta Perennifolia	Warm humid-forest	Dry	Malvales	Muntingiaceae	Muntingia	Mn_clb	Wide distribution	0.0200424	trnL
Alamo,Chapopote	Selva Alta Perennifolia	Warm humid-forest	Dry	Asterales	Asteraceae	Parthenium	Pr_hys	Wide distribution	0.0174246	ITS2
Alamo,Chapopote	Selva Alta Perennifolia	Warm humid-forest	Dry	Laurales	Lauraceae	Persea	Pr_amr	Wide distribution	0.0149326	trnL
Alamo,Chapopote	Selva Alta Perennifolia	Warm humid-forest	Dry	Laurales	Lauraceae	Persea	Pr_amr	Wide distribution	0.0147341	trnL
Alamo,Chapopote	Selva Alta Perennifolia	Warm humid-forest	Dry	Caryophyllales	Nyctaginaceae	Pisonia	Ps_mcr	Mexico to South America	0.0597951	ITS2
Alamo,Chapopote	Selva Alta Perennifolia	Warm humid-forest	Dry	Caryophyllales	Nyctaginaceae	Pisonia	Ps_mcr	Mexico to South America	0.0413677	ITS2
Alamo,Chapopote	Selva Alta Perennifolia	Warm humid-forest	Dry	Caryophyllales	Nyctaginaceae	Pisonia	Ps_mcr	Mexico to South America	0.0320913	ITS2
Alamo,Chapopote	Selva Alta Perennifolia	Warm humid-forest	Dry	Caryophyllales	Nyctaginaceae	Pisonia	Ps_mcr	Mexico to South America	0.0228149	ITS2
Alamo,Chapopote	Selva Alta Perennifolia	Warm humid-forest	Dry	Caryophyllales	Nyctaginaceae	Pisonia	Ps_mcr	Mexico to South America	0.0223135	ITS2
Alamo,Chapopote	Selva Alta Perennifolia	Warm humid-forest	Dry	Fabales	Fabaceae	Prosopis	Pr_art	Micro endemic	0.017926	ITS2
Alamo,Chapopote	Selva Alta Perennifolia	Warm humid-forest	Dry	Fabales	Fabaceae	Prosopis	Pr_art	Micro endemic	0.0129117	ITS2
Alamo,Chapopote	Selva Alta Perennifolia	Warm humid-forest	Dry	Brassicales	Resedaceae	Reseda	Rs_ltl	Wide distribution	0.0201824	ITS2
Alamo,Chapopote	Selva Alta Perennifolia	Warm humid-forest	Dry	Malpighiales	Euphorbiaceae	Stillingia	Stl_syl	Mexico to USA	0.0140399	ITS2
Alamo,Chapopote	Selva Alta Perennifolia	Warm humid-forest	Dry	Unassigned					0.150864	trnL
Alamo,Chapopote	Selva Alta Perennifolia	Warm humid-forest	Dry	Unassigned					0.115938	trnL
Alamo,Chapopote	Selva Alta Perennifolia	Warm humid-forest	Dry	Asterales	Asteraceae				0.0567041	trnL
Alamo,Chapopote	Selva Alta Perennifolia	Warm humid-forest	Dry	Fabales	Fabaceae				0.0363641	trnL
Alamo,Chapopote	Selva Alta Perennifolia	Warm humid-forest	Dry	Fabales	Fabaceae	Stryphnodendron			0.0339332	trnL
Alamo,Chapopote	Selva Alta Perennifolia	Warm humid-forest	Dry	Unassigned					0.0240112	trnL
Alamo,Chapopote	Selva Alta Perennifolia	Warm humid-forest	Dry	Fabales	Fabaceae				0.0222252	trnL
Alamo,Chapopote	Selva Alta Perennifolia	Warm humid-forest	Dry	Poales	Poaceae				0.0216795	trnL
Alamo,Chapopote	Selva Alta Perennifolia	Warm humid-forest	Dry	Asterales	Asteraceae				0.0187525	trnL
Alamo,Chapopote	Selva Alta Perennifolia	Warm humid-forest	Dry	Unassigned					0.0144365	trnL
Alamo,Chapopote	Selva Alta Perennifolia	Warm humid-forest	Dry	Fabales	Fabaceae	Erythrophleum			0.0143373	trnL
Alamo,Chapopote	Selva Alta Perennifolia	Warm humid-forest	Dry	Lamiales	Verbenaceae	Verbena			0.0120552	trnL
Alamo,Chapopote	Selva Alta Perennifolia	Warm humid-forest	Dry	Unassigned					0.0118072	trnL
Alamo,Chapopote	Selva Alta Perennifolia	Warm humid-forest	Dry	Unassigned					0.0434988	ITS2
Alamo,Chapopote	Selva Alta Perennifolia	Warm humid-forest	Dry	Unassigned					0.0339716	ITS2
Alamo,Chapopote	Selva Alta Perennifolia	Warm humid-forest	Dry	Sapindales	Rutaceae	Citrus			0.0194303	ITS2
Alamo,Chapopote	Selva Alta Perennifolia	Warm humid-forest	Dry	Unassigned					0.0165471	ITS2
Alamo,Chapopote	Selva Alta Perennifolia	Warm humid-forest	Dry	Unassigned					0.012661	ITS2
Alamo,Chapopote	Selva Alta Perennifolia	Warm humid-forest	Dry	Unassigned					0.012285	ITS2
Alamo,Chapopote	Selva Alta Perennifolia	Warm humid-forest	Dry	Unassigned					0.0117835	ITS2
Alvaro Obregon	Selva Mediana Subperennifolia	Warm humid-forest	Wet	Poales	Poaceae	Cenchrus	Cn_inc	Wide distribution	0.0114075	ITS2
Alvaro Obregon	Selva Mediana Subperennifolia	Warm humid-forest	Dry	Arecales	Arecaceae	Cocos	Cc_ncf	Wide distribution	0.0338836	trnL
Alvaro Obregon	Selva Mediana Subperennifolia	Warm humid-forest	Dry	Arecales	Arecaceae	Cocos	Cc_ncf	Wide distribution	0.0280296	trnL
Alvaro Obregon	Selva Mediana Subperennifolia	Warm humid-forest	Wet	Poales	Cyperaceae	Eleocharis	El_qdr	Mexico to USA	0.0332195	ITS2
Alvaro Obregon	Selva Mediana Subperennifolia	Warm humid-forest	Wet	Poales	Cyperaceae	Eleocharis	El_qdr	Mexico to USA	0.027077	ITS2
Alvaro Obregon	Selva Mediana Subperennifolia	Warm humid-forest	Dry	Lamiales	Oleaceae	Fraxinus	Fr_vlt	North America	0.0140399	ITS2
Alvaro Obregon	Selva Mediana Subperennifolia	Warm humid-forest	Dry	Lamiales	Oleaceae	Fraxinus	Fr_vlt	North America	0.0107807	ITS2
Alvaro Obregon	Selva Mediana Subperennifolia	Warm humid-forest	Dry	SolaUnassignedles	Convolvulaceae	Ipomoea	Ip_pbs	Mexico to South America	0.0115328	ITS2
Alvaro Obregon	Selva Mediana Subperennifolia	Warm humid-forest	Dry	Fabales	Fabaceae	Lonchocarpus	Ln_epg	Micro endemic	0.0279545	ITS2
Alvaro Obregon	Selva Mediana Subperennifolia	Warm humid-forest	Dry	Fabales	Fabaceae	Lonchocarpus	Ln_epg	Micro endemic	0.012661	ITS2
Alvaro Obregon	Selva Mediana Subperennifolia	Warm humid-forest	Wet	Asterales	Asteraceae	Melanthera	Ml_niv	Mexico to South America	0.0453791	ITS2
Alvaro Obregon	Selva Mediana Subperennifolia	Warm humid-forest	Wet	Asterales	Asteraceae	Melanthera	Ml_niv	Mexico to South America	0.0373563	ITS2
Alvaro Obregon	Selva Mediana Subperennifolia	Warm humid-forest	Dry	Asterales	Asteraceae	Melanthera	Ml_niv	Mexico to South America	0.0292081	ITS2
Alvaro Obregon	Selva Mediana Subperennifolia	Warm humid-forest	Dry	Asterales	Asteraceae	Melanthera	Ml_niv	Mexico to South America	0.0274531	ITS2
Alvaro Obregon	Selva Mediana Subperennifolia	Warm humid-forest	Wet	Asterales	Asteraceae	Melanthera	Ml_niv	Mexico to South America	0.0261995	ITS2
Alvaro Obregon	Selva Mediana Subperennifolia	Warm humid-forest	Wet	Asterales	Asteraceae	Melanthera	Ml_niv	Mexico to South America	0.0244445	ITS2
Alvaro Obregon	Selva Mediana Subperennifolia	Warm humid-forest	Dry	Asterales	Asteraceae	Melanthera	Ml_niv	Mexico to South America	0.0219374	ITS2
Alvaro Obregon	Selva Mediana Subperennifolia	Warm humid-forest	Dry	Asterales	Asteraceae	Melanthera	Ml_niv	Mexico to South America	0.0201824	ITS2
Alvaro Obregon	Selva Mediana Subperennifolia	Warm humid-forest	Wet	Asterales	Asteraceae	Melanthera	Ml_niv	Mexico to South America	0.0139146	ITS2
Alvaro Obregon	Selva Mediana Subperennifolia	Warm humid-forest	Wet	Asterales	Asteraceae	Melanthera	Ml_niv	Mexico to South America	0.0119089	ITS2
Alvaro Obregon	Selva Mediana Subperennifolia	Warm humid-forest	Wet	Asterales	Asteraceae	Melanthera	Ml_niv	Mexico to South America	0.01053	ITS2
Alvaro Obregon	Selva Mediana Subperennifolia	Warm humid-forest	Wet	Asterales	Asteraceae	Parthenium	Pr_hys	Wide distribution	0.0491398	ITS2
Alvaro Obregon	Selva Mediana Subperennifolia	Warm humid-forest	Wet	Asterales	Asteraceae	Parthenium	Pr_hys	Wide distribution	0.0367295	ITS2
Alvaro Obregon	Selva Mediana Subperennifolia	Warm humid-forest	Wet	Asterales	Asteraceae	Parthenium	Pr_hys	Wide distribution	0.0295842	ITS2
Alvaro Obregon	Selva Mediana Subperennifolia	Warm humid-forest	Wet	Asterales	Asteraceae	Parthenium	Pr_hys	Wide distribution	0.0258235	ITS2
Alvaro Obregon	Selva Mediana Subperennifolia	Warm humid-forest	Wet	Asterales	Asteraceae	Parthenium	Pr_hys	Wide distribution	0.0155442	ITS2
Alvaro Obregon	Selva Mediana Subperennifolia	Warm humid-forest	Wet	Asterales	Asteraceae	Parthenium	Pr_hys	Wide distribution	0.0115328	ITS2
Alvaro Obregon	Selva Mediana Subperennifolia	Warm humid-forest	Dry	Caryophyllales	Nyctaginaceae	Pisonia	Ps_mcr	Mexico to South America	0.0431227	ITS2
Alvaro Obregon	Selva Mediana Subperennifolia	Warm humid-forest	Dry	Caryophyllales	Nyctaginaceae	Pisonia	Ps_mcr	Mexico to South America	0.0303363	ITS2
Alvaro Obregon	Selva Mediana Subperennifolia	Warm humid-forest	Wet	Asterales	Asteraceae	Simsia	Sm_eur	Mexico	0.0359774	ITS2
Alvaro Obregon	Selva Mediana Subperennifolia	Warm humid-forest	Wet	Poales	Poaceae	Urochloa	Ur_msm	Wide distribution	0.0185528	ITS2
Alvaro Obregon	Selva Mediana Subperennifolia	Warm humid-forest	Wet	Poales	Poaceae	Urochloa	Ur_msm	Wide distribution	0.0142907	ITS2
Alvaro Obregon	Selva Mediana Subperennifolia	Warm humid-forest	Wet	Poales	Poaceae				0.207965	trnL
Alvaro Obregon	Selva Mediana Subperennifolia	Warm humid-forest	Dry	Sapindales	Anacardiaceae				0.130772	trnL
Alvaro Obregon	Selva Mediana Subperennifolia	Warm humid-forest	Wet	Fabales	Fabaceae				0.125712	trnL
Alvaro Obregon	Selva Mediana Subperennifolia	Warm humid-forest	Wet	Poales	Poaceae				0.105421	trnL
Alvaro Obregon	Selva Mediana Subperennifolia	Warm humid-forest	Dry	Sapindales	Anacardiaceae				0.0835927	trnL
Alvaro Obregon	Selva Mediana Subperennifolia	Warm humid-forest	Dry	Fabales	Fabaceae				0.0752582	trnL
Alvaro Obregon	Selva Mediana Subperennifolia	Warm humid-forest	Wet	Asterales	Asteraceae				0.061169	trnL
Alvaro Obregon	Selva Mediana Subperennifolia	Warm humid-forest	Dry	Sapindales	Anacardiaceae				0.056208	trnL
Alvaro Obregon	Selva Mediana Subperennifolia	Warm humid-forest	Dry	Fabales	Fabaceae				0.0559104	trnL
Alvaro Obregon	Selva Mediana Subperennifolia	Warm humid-forest	Dry	Fabales	Fabaceae	Erythrophleum			0.054174	trnL
Alvaro Obregon	Selva Mediana Subperennifolia	Warm humid-forest	Dry	Asterales	Asteraceae				0.0516439	trnL
Alvaro Obregon	Selva Mediana Subperennifolia	Warm humid-forest	Dry	Unassigned					0.0416227	trnL
Alvaro Obregon	Selva Mediana Subperennifolia	Warm humid-forest	Wet	Asterales	Asteraceae	Arctotis			0.0384477	trnL
Alvaro Obregon	Selva Mediana Subperennifolia	Warm humid-forest	Wet	Unassigned					0.0315519	trnL
Alvaro Obregon	Selva Mediana Subperennifolia	Warm humid-forest	Dry	Asterales	Asteraceae				0.0266405	trnL
Alvaro Obregon	Selva Mediana Subperennifolia	Warm humid-forest	Dry	SolaUnassignedles	Convolvulaceae	Ipomoea			0.0246561	trnL
Alvaro Obregon	Selva Mediana Subperennifolia	Warm humid-forest	Wet	Poales	Poaceae	Urochloa			0.021878	trnL
Alvaro Obregon	Selva Mediana Subperennifolia	Warm humid-forest	Wet	Asterales	Asteraceae				0.0196951	trnL
Alvaro Obregon	Selva Mediana Subperennifolia	Warm humid-forest	Dry	Asterales	Asteraceae				0.0188518	trnL
Alvaro Obregon	Selva Mediana Subperennifolia	Warm humid-forest	Wet	Rosales	Urticaceae	Pourouma			0.0178596	trnL
Alvaro Obregon	Selva Mediana Subperennifolia	Warm humid-forest	Wet	Poales	Poaceae	Urochloa			0.0178596	trnL
Alvaro Obregon	Selva Mediana Subperennifolia	Warm humid-forest	Dry	Fabales	Fabaceae	Erythrophleum			0.0178596	trnL
Alvaro Obregon	Selva Mediana Subperennifolia	Warm humid-forest	Dry	Unassigned					0.0144861	trnL
Alvaro Obregon	Selva Mediana Subperennifolia	Warm humid-forest	Wet	Poales	Poaceae				0.0137419	trnL
Alvaro Obregon	Selva Mediana Subperennifolia	Warm humid-forest	Dry	Fabales	Fabaceae	Swartzia			0.0124025	trnL
Alvaro Obregon	Selva Mediana Subperennifolia	Warm humid-forest	Dry	Ericales	Sapotaceae				0.0113111	trnL
Alvaro Obregon	Selva Mediana Subperennifolia	Warm humid-forest	Dry	Sapindales	Burseraceae	Bursera			0.0103189	trnL
Alvaro Obregon	Selva Mediana Subperennifolia	Warm humid-forest	Dry	Unassigned					0.296468	ITS2
Alvaro Obregon	Selva Mediana Subperennifolia	Warm humid-forest	Dry	Unassigned					0.165847	ITS2
Alvaro Obregon	Selva Mediana Subperennifolia	Warm humid-forest	Dry	Unassigned					0.143533	ITS2
Alvaro Obregon	Selva Mediana Subperennifolia	Warm humid-forest	Dry	Unassigned					0.117083	ITS2
Alvaro Obregon	Selva Mediana Subperennifolia	Warm humid-forest	Dry	Unassigned					0.111442	ITS2
Alvaro Obregon	Selva Mediana Subperennifolia	Warm humid-forest	Dry	Unassigned					0.10906	ITS2
Alvaro Obregon	Selva Mediana Subperennifolia	Warm humid-forest	Dry	Unassigned					0.0979035	ITS2
Alvaro Obregon	Selva Mediana Subperennifolia	Warm humid-forest	Wet	Unassigned					0.0877496	ITS2
Alvaro Obregon	Selva Mediana Subperennifolia	Warm humid-forest	Dry	Unassigned					0.0813565	ITS2
Alvaro Obregon	Selva Mediana Subperennifolia	Warm humid-forest	Dry	Unassigned					0.0694476	ITS2
Alvaro Obregon	Selva Mediana Subperennifolia	Warm humid-forest	Dry	Unassigned					0.0675672	ITS2
Alvaro Obregon	Selva Mediana Subperennifolia	Warm humid-forest	Dry	Unassigned					0.0612994	ITS2
Alvaro Obregon	Selva Mediana Subperennifolia	Warm humid-forest	Dry	Unassigned					0.0592937	ITS2
Alvaro Obregon	Selva Mediana Subperennifolia	Warm humid-forest	Wet	Unassigned					0.0580401	ITS2
Alvaro Obregon	Selva Mediana Subperennifolia	Warm humid-forest	Dry	Unassigned					0.0565358	ITS2
Alvaro Obregon	Selva Mediana Subperennifolia	Warm humid-forest	Wet	Unassigned					0.0505187	ITS2
Alvaro Obregon	Selva Mediana Subperennifolia	Warm humid-forest	Dry	Unassigned					0.0470087	ITS2
Alvaro Obregon	Selva Mediana Subperennifolia	Warm humid-forest	Wet	Unassigned					0.0421198	ITS2
Alvaro Obregon	Selva Mediana Subperennifolia	Warm humid-forest	Dry	Unassigned					0.0406156	ITS2
Alvaro Obregon	Selva Mediana Subperennifolia	Warm humid-forest	Wet	Poales	Poaceae	Paspalum			0.0394873	ITS2
Alvaro Obregon	Selva Mediana Subperennifolia	Warm humid-forest	Dry	Unassigned					0.0386098	ITS2
Alvaro Obregon	Selva Mediana Subperennifolia	Warm humid-forest	Dry	Unassigned					0.0363534	ITS2
Alvaro Obregon	Selva Mediana Subperennifolia	Warm humid-forest	Dry	Unassigned					0.0294588	ITS2
Alvaro Obregon	Selva Mediana Subperennifolia	Warm humid-forest	Dry	Unassigned					0.0259488	ITS2
Alvaro Obregon	Selva Mediana Subperennifolia	Warm humid-forest	Dry	Unassigned					0.0246953	ITS2
Alvaro Obregon	Selva Mediana Subperennifolia	Warm humid-forest	Dry	Unassigned					0.0229403	ITS2
Alvaro Obregon	Selva Mediana Subperennifolia	Warm humid-forest	Dry	Unassigned					0.0175499	ITS2
Alvaro Obregon	Selva Mediana Subperennifolia	Warm humid-forest	Wet	Poales	Poaceae	Paspalum			0.0169231	ITS2
Alvaro Obregon	Selva Mediana Subperennifolia	Warm humid-forest	Dry	Unassigned					0.0160456	ITS2
Alvaro Obregon	Selva Mediana Subperennifolia	Warm humid-forest	Dry	Unassigned					0.0134132	ITS2
Alvaro Obregon	Selva Mediana Subperennifolia	Warm humid-forest	Wet	Unassigned					0.0117835	ITS2
Alvaro Obregon	Selva Mediana Subperennifolia	Warm humid-forest	Dry	Unassigned					0.0100285	ITS2
Bajos de Chila	Selva Mediana Subcaducifolia	Warm dry-forest	Wet	Caryophyllales	Amaranthaceae	Amaranthus	Am_wts	Mexico to USA	0.0338463	ITS2
Bajos de Chila	Selva Mediana Subcaducifolia	Warm dry-forest	Wet	Vitales	Vitaceae	Cissus	Cs_inc	NO	0.0397872	trnL
Bajos de Chila	Selva Mediana Subcaducifolia	Warm dry-forest	Wet	Vitales	Vitaceae	Cissus	Cs_inc	NO	0.025053	trnL
Bajos de Chila	Selva Mediana Subcaducifolia	Warm dry-forest	Wet	Arecales	Arecaceae	Cocos	Cc_ncf	Wide distribution	0.0248546	trnL
Bajos de Chila	Selva Mediana Subcaducifolia	Warm dry-forest	Wet	Brassicales	Cleomaceae	Corynandra	Cr_vsc	Mexico, Central America and Caribbean	0.102918	ITS2
Bajos de Chila	Selva Mediana Subcaducifolia	Warm dry-forest	Wet	Brassicales	Cleomaceae	Corynandra	Cr_vsc	Mexico, Central America and Caribbean	0.0744618	ITS2
Bajos de Chila	Selva Mediana Subcaducifolia	Warm dry-forest	Wet	Brassicales	Cleomaceae	Corynandra	Cr_vsc	Mexico, Central America and Caribbean	0.0718294	ITS2
Bajos de Chila	Selva Mediana Subcaducifolia	Warm dry-forest	Wet	Brassicales	Cleomaceae	Corynandra	Cr_vsc	Mexico, Central America and Caribbean	0.0506441	ITS2
Bajos de Chila	Selva Mediana Subcaducifolia	Warm dry-forest	Wet	Brassicales	Cleomaceae	Corynandra	Cr_vsc	Mexico, Central America and Caribbean	0.0149174	ITS2
Bajos de Chila	Selva Mediana Subcaducifolia	Warm dry-forest	Wet	Brassicales	Cleomaceae	Corynandra	Cr_vsc	Mexico, Central America and Caribbean	0.0101539	ITS2
Bajos de Chila	Selva Mediana Subcaducifolia	Warm dry-forest	Wet	Malpighiales	Euphorbiaceae	Croton	Cr_hyp	Micro endemic	0.0151682	ITS2
Bajos de Chila	Selva Mediana Subcaducifolia	Warm dry-forest	Wet	Malpighiales	Euphorbiaceae	Croton	Cr_jtp	Mexico to Central America	0.0111567	ITS2
Bajos de Chila	Selva Mediana Subcaducifolia	Warm dry-forest	Wet	Fabales	Fabaceae	Ebenopsis	Eb_ebn	Mexico to USA	0.257773	trnL
Bajos de Chila	Selva Mediana Subcaducifolia	Warm dry-forest	Wet	Fabales	Fabaceae	Ebenopsis	Eb_ebn	Mexico to USA	0.103834	trnL
Bajos de Chila	Selva Mediana Subcaducifolia	Warm dry-forest	Wet	Fabales	Fabaceae	Ebenopsis	Eb_ebn	Mexico to USA	0.0709422	trnL
Bajos de Chila	Selva Mediana Subcaducifolia	Warm dry-forest	Wet	Fabales	Fabaceae	Ebenopsis	Eb_ebn	Mexico to USA	0.0146845	trnL
Bajos de Chila	Selva Mediana Subcaducifolia	Warm dry-forest	Wet	Cucurbitales	Cucurbitaceae	Momordica	Mm_chr	Wide distribution	0.0115095	trnL
Bajos de Chila	Selva Mediana Subcaducifolia	Warm dry-forest	Wet	Malvales	Muntingiaceae	Muntingia	Mn_clb	Wide distribution	0.0104677	trnL
Bajos de Chila	Selva Mediana Subcaducifolia	Warm dry-forest	Wet	Fabales	Fabaceae	Pithecellobium	Pt_dul	Wide distribution	0.0310884	ITS2
Bajos de Chila	Selva Mediana Subcaducifolia	Warm dry-forest	Wet	Fabales	Fabaceae	Pithecellobium	Pt_dul	Wide distribution	0.0132878	ITS2
Bajos de Chila	Selva Mediana Subcaducifolia	Warm dry-forest	Wet	Fabales	Fabaceae	Pithecellobium	Pt_dul	Wide distribution	0.0106553	ITS2
Bajos de Chila	Selva Mediana Subcaducifolia	Warm dry-forest	Wet	Malpighiales	Euphorbiaceae	Ricinus	Rc_cmm	Wide distribution	0.0134939	trnL
Bajos de Chila	Selva Mediana Subcaducifolia	Warm dry-forest	Wet	Malpighiales	Euphorbiaceae	Ricinus	Rc_cmm	Wide distribution	0.0188035	ITS2
Bajos de Chila	Selva Mediana Subcaducifolia	Warm dry-forest	Wet	Malpighiales	Euphorbiaceae	Ricinus	Rc_cmm	Wide distribution	0.0154189	ITS2
Bajos de Chila	Selva Mediana Subcaducifolia	Warm dry-forest	Wet	Cucurbitales	Cucurbitaceae	Cucurbita			0.0347766	trnL
Bajos de Chila	Selva Mediana Subcaducifolia	Warm dry-forest	Wet	Fabales	Fabaceae				0.0229694	trnL
Bajos de Chila	Selva Mediana Subcaducifolia	Warm dry-forest	Wet	Cucurbitales	Cucurbitaceae	Cucurbita			0.0173635	trnL
Bajos de Chila	Selva Mediana Subcaducifolia	Warm dry-forest	Wet	Poales	Poaceae				0.0158256	trnL
Bajos de Chila	Selva Mediana Subcaducifolia	Warm dry-forest	Wet	Cucurbitales	Cucurbitaceae	Cucurbita			0.0157263	trnL
Bajos de Chila	Selva Mediana Subcaducifolia	Warm dry-forest	Wet	Fabales	Fabaceae	Stryphnodendron			0.0145853	trnL
Bajos de Chila	Selva Mediana Subcaducifolia	Warm dry-forest	Wet	Poales	Poaceae				0.0114599	trnL
Bajos de Chila	Selva Mediana Subcaducifolia	Warm dry-forest	Wet	Fabales	Fabaceae				0.0114599	trnL
Bajos de Chila	Selva Mediana Subcaducifolia	Warm dry-forest	Wet	Unassigned					0.0221881	ITS2
Bajos de Chila	Selva Mediana Subcaducifolia	Warm dry-forest	Wet	Unassigned					0.0201824	ITS2
Bajos de Chila	Selva Mediana Subcaducifolia	Warm dry-forest	Wet	Myrtales	Myrtaceae	Eugenia			0.0185528	ITS2
Bajos de Chila	Selva Mediana Subcaducifolia	Warm dry-forest	Wet	Unassigned					0.0129117	ITS2
Bajos de Chila	Selva Mediana Subcaducifolia	Warm dry-forest	Wet	Unassigned					0.0120342	ITS2
Bajos de Chila	Selva Mediana Subcaducifolia	Warm dry-forest	Wet	Poales	Poaceae	Cynodon			0.0119089	ITS2
Bajos de Chila	Selva Mediana Subcaducifolia	Warm dry-forest	Wet	Unassigned					0.0112821	ITS2
Buena Vista	Selva Baja Caducifolia	Warm dry-forest	Wet	Caryophyllales	Agdestidaceae	Agdestis	Ag_clm	Mexico, Central America and Caribbean	0.0313392	ITS2
Buena Vista	Selva Baja Caducifolia	Warm dry-forest	Wet	Caryophyllales	Agdestidaceae	Agdestis	Ag_clm	Mexico, Central America and Caribbean	0.0223135	ITS2
Buena Vista	Selva Baja Caducifolia	Warm dry-forest	Wet	Caryophyllales	Agdestidaceae	Agdestis	Ag_clm	Mexico, Central America and Caribbean	0.012661	ITS2
Buena Vista	Selva Baja Caducifolia	Warm dry-forest	Wet	Fabales	Fabaceae	Apoplanesia	Ap_pnc	Mexico to Central America	0.084833	trnL
Buena Vista	Selva Baja Caducifolia	Warm dry-forest	Wet	Fabales	Fabaceae	Apoplanesia	Ap_pnc	Mexico to Central America	0.0163217	trnL
Buena Vista	Selva Baja Caducifolia	Warm dry-forest	Dry	Asterales	Asteraceae	Bidens	Bd_pls	Wide distribution	0.0975275	ITS2
Buena Vista	Selva Baja Caducifolia	Warm dry-forest	Dry	Asterales	Asteraceae	Bidens	Bd_pls	Wide distribution	0.0693222	ITS2
Buena Vista	Selva Baja Caducifolia	Warm dry-forest	Dry	Asterales	Asteraceae	Bidens	Bd_pls	Wide distribution	0.0564105	ITS2
Buena Vista	Selva Baja Caducifolia	Warm dry-forest	Dry	Asterales	Asteraceae	Bidens	Bd_pls	Wide distribution	0.0391113	ITS2
Buena Vista	Selva Baja Caducifolia	Warm dry-forest	Wet	Asterales	Asteraceae	Bidens	Bd_pls	Wide distribution	0.0279545	ITS2
Buena Vista	Selva Baja Caducifolia	Warm dry-forest	Wet	Asterales	Asteraceae	Bidens	Bd_pls	Wide distribution	0.0216867	ITS2
Buena Vista	Selva Baja Caducifolia	Warm dry-forest	Wet	Asterales	Asteraceae	Bidens	Bd_pls	Wide distribution	0.0104046	ITS2
Buena Vista	Selva Baja Caducifolia	Warm dry-forest	Dry	Rosales	Moraceae	Brosimum	Br_alc	Mexico to South America	0.0121048	trnL
Buena Vista	Selva Baja Caducifolia	Warm dry-forest	Dry	Rosales	Moraceae	Brosimum	Br_alc	Mexico to South America	0.0106165	trnL
Buena Vista	Selva Baja Caducifolia	Warm dry-forest	Dry	Rosales	Moraceae	Brosimum	Br_alc	Mexico to South America	0.0343477	ITS2
Buena Vista	Selva Baja Caducifolia	Warm dry-forest	Wet	Sapindales	Sapindaceae	Cardiospermum	Cr_cch	Micro endemic	0.0916357	ITS2
Buena Vista	Selva Baja Caducifolia	Warm dry-forest	Wet	Sapindales	Sapindaceae	Cardiospermum	Cr_cch	Micro endemic	0.0747126	ITS2
Buena Vista	Selva Baja Caducifolia	Warm dry-forest	Wet	Sapindales	Sapindaceae	Cardiospermum	Cr_cch	Micro endemic	0.0604219	ITS2
Buena Vista	Selva Baja Caducifolia	Warm dry-forest	Wet	Sapindales	Sapindaceae	Cardiospermum	Cr_cch	Micro endemic	0.0596698	ITS2
Buena Vista	Selva Baja Caducifolia	Warm dry-forest	Wet	Sapindales	Sapindaceae	Cardiospermum	Cr_cch	Micro endemic	0.0518976	ITS2
Buena Vista	Selva Baja Caducifolia	Warm dry-forest	Wet	Sapindales	Sapindaceae	Cardiospermum	Cr_cch	Micro endemic	0.0491398	ITS2
Buena Vista	Selva Baja Caducifolia	Warm dry-forest	Wet	Sapindales	Sapindaceae	Cardiospermum	Cr_cch	Micro endemic	0.048513	ITS2
Buena Vista	Selva Baja Caducifolia	Warm dry-forest	Wet	Sapindales	Sapindaceae	Cardiospermum	Cr_cch	Micro endemic	0.0471341	ITS2
Buena Vista	Selva Baja Caducifolia	Warm dry-forest	Wet	Sapindales	Sapindaceae	Cardiospermum	Cr_cch	Micro endemic	0.0368549	ITS2
Buena Vista	Selva Baja Caducifolia	Warm dry-forest	Wet	Sapindales	Sapindaceae	Cardiospermum	Cr_cch	Micro endemic	0.0353506	ITS2
Buena Vista	Selva Baja Caducifolia	Warm dry-forest	Wet	Sapindales	Sapindaceae	Cardiospermum	Cr_cch	Micro endemic	0.021436	ITS2
Buena Vista	Selva Baja Caducifolia	Warm dry-forest	Wet	Sapindales	Sapindaceae	Cardiospermum	Cr_cch	Micro endemic	0.0188035	ITS2
Buena Vista	Selva Baja Caducifolia	Warm dry-forest	Dry	Arecales	Arecaceae	Cocos	Cc_ncf	Wide distribution	0.0114103	trnL
Buena Vista	Selva Baja Caducifolia	Warm dry-forest	Dry	Malpighiales	Euphorbiaceae	Croton	Cr_hum	Mexico, Central America and Caribbean	0.0230656	ITS2
Buena Vista	Selva Baja Caducifolia	Warm dry-forest	Dry	Malpighiales	Euphorbiaceae	Croton	Cr_yns	Micro endemic	0.030014	trnL
Buena Vista	Selva Baja Caducifolia	Warm dry-forest	Wet	GentiaUnassignedles	Rubiaceae	Exostema	Ex_crb	Mexico, Central America and Caribbean	0.0225725	trnL
Buena Vista	Selva Baja Caducifolia	Warm dry-forest	Wet	Fabales	Fabaceae	Eysenhardtia	Ey_txn	Mexico to USA	0.0500173	ITS2
Buena Vista	Selva Baja Caducifolia	Warm dry-forest	Wet	Fabales	Fabaceae	Eysenhardtia	Ey_txn	Mexico to USA	0.0445016	ITS2
Buena Vista	Selva Baja Caducifolia	Warm dry-forest	Wet	Fabales	Fabaceae	Eysenhardtia	Ey_txn	Mexico to USA	0.0356013	ITS2
Buena Vista	Selva Baja Caducifolia	Warm dry-forest	Wet	Fabales	Fabaceae	Eysenhardtia	Ey_txn	Mexico to USA	0.0347238	ITS2
Buena Vista	Selva Baja Caducifolia	Warm dry-forest	Wet	Fabales	Fabaceae	Eysenhardtia	Ey_txn	Mexico to USA	0.0332195	ITS2
Buena Vista	Selva Baja Caducifolia	Warm dry-forest	Wet	Fabales	Fabaceae	Eysenhardtia	Ey_txn	Mexico to USA	0.0307124	ITS2
Buena Vista	Selva Baja Caducifolia	Warm dry-forest	Wet	Fabales	Fabaceae	Eysenhardtia	Ey_txn	Mexico to USA	0.0273277	ITS2
Buena Vista	Selva Baja Caducifolia	Warm dry-forest	Wet	Fabales	Fabaceae	Eysenhardtia	Ey_txn	Mexico to USA	0.0265756	ITS2
Buena Vista	Selva Baja Caducifolia	Warm dry-forest	Wet	Fabales	Fabaceae	Eysenhardtia	Ey_txn	Mexico to USA	0.0258235	ITS2
Buena Vista	Selva Baja Caducifolia	Warm dry-forest	Wet	Fabales	Fabaceae	Eysenhardtia	Ey_txn	Mexico to USA	0.0220628	ITS2
Buena Vista	Selva Baja Caducifolia	Warm dry-forest	Wet	Fabales	Fabaceae	Eysenhardtia	Ey_txn	Mexico to USA	0.0165471	ITS2
Buena Vista	Selva Baja Caducifolia	Warm dry-forest	Wet	Fabales	Fabaceae	Eysenhardtia	Ey_txn	Mexico to USA	0.0164217	ITS2
Buena Vista	Selva Baja Caducifolia	Warm dry-forest	Wet	Fabales	Fabaceae	Eysenhardtia	Ey_txn	Mexico to USA	0.0162964	ITS2
Buena Vista	Selva Baja Caducifolia	Warm dry-forest	Wet	Fabales	Fabaceae	Eysenhardtia	Ey_txn	Mexico to USA	0.0146667	ITS2
Buena Vista	Selva Baja Caducifolia	Warm dry-forest	Wet	Fabales	Fabaceae	Eysenhardtia	Ey_txn	Mexico to USA	0.0145414	ITS2
Buena Vista	Selva Baja Caducifolia	Warm dry-forest	Wet	Fabales	Fabaceae	Eysenhardtia	Ey_txn	Mexico to USA	0.0131624	ITS2
Buena Vista	Selva Baja Caducifolia	Warm dry-forest	Wet	Fabales	Fabaceae	Eysenhardtia	Ey_txn	Mexico to USA	0.0130371	ITS2
Buena Vista	Selva Baja Caducifolia	Warm dry-forest	Dry	Rosales	Moraceae	Maclura	Mac_tint	Mexico to South America	0.0127994	trnL
Buena Vista	Selva Baja Caducifolia	Warm dry-forest	Dry	Asterales	Asteraceae	Melanthera	Ml_niv	Mexico to South America	0.0218121	ITS2
Buena Vista	Selva Baja Caducifolia	Warm dry-forest	Wet	Malpighiales	Salicaceae	Neopringlea	Np_int	Micro endemic	0.0814099	trnL
Buena Vista	Selva Baja Caducifolia	Warm dry-forest	Dry	Asterales	Asteraceae	Parthenium	Pr_hys	Wide distribution	0.0394873	ITS2
Buena Vista	Selva Baja Caducifolia	Warm dry-forest	Dry	Asterales	Asteraceae	Parthenium	Pr_hys	Wide distribution	0.0285813	ITS2
Buena Vista	Selva Baja Caducifolia	Warm dry-forest	Dry	Asterales	Asteraceae	Parthenium	Pr_hys	Wide distribution	0.0265756	ITS2
Buena Vista	Selva Baja Caducifolia	Warm dry-forest	Dry	Piperales	Piperaceae	Piper	Pp_aur	Wide distribution	0.0793759	trnL
Buena Vista	Selva Baja Caducifolia	Warm dry-forest	Dry	Piperales	Piperaceae	Piper	Pp_aur	Wide distribution	0.0419945	ITS2
Buena Vista	Selva Baja Caducifolia	Warm dry-forest	Dry	Malpighiales	Salicaceae	Populus	Pp_bal	Wide distribution	0.0125513	trnL
Buena Vista	Selva Baja Caducifolia	Warm dry-forest	Dry	Malpighiales	Euphorbiaceae	Ricinus	Rc_cmm	Wide distribution	0.0181767	ITS2
Buena Vista	Selva Baja Caducifolia	Warm dry-forest	Wet	Asterales	Asteraceae	Simsia	Sm_eur	Mexico	0.0157949	ITS2
Buena Vista	Selva Baja Caducifolia	Warm dry-forest	Wet	Poales	Poaceae	Urochloa	Ue_brz	Wide distribution	0.0130371	ITS2
Buena Vista	Selva Baja Caducifolia	Warm dry-forest	Wet	Sapindales	Sapindaceae	Urvillea	Ur_ulm	Mexico to South America	0.210346	trnL
Buena Vista	Selva Baja Caducifolia	Warm dry-forest	Wet	Sapindales	Sapindaceae	Urvillea	Ur_ulm	Mexico to South America	0.0662788	trnL
Buena Vista	Selva Baja Caducifolia	Warm dry-forest	Wet	Sapindales	Sapindaceae	Urvillea	Ur_ulm	Mexico to South America	0.0363145	trnL
Buena Vista	Selva Baja Caducifolia	Warm dry-forest	Wet	Sapindales	Sapindaceae	Urvillea	Ur_ulm	Mexico to South America	0.0295179	trnL
Buena Vista	Selva Baja Caducifolia	Warm dry-forest	Wet	Sapindales	Sapindaceae	Urvillea	Ur_ulm	Mexico to South America	0.0160736	trnL
Buena Vista	Selva Baja Caducifolia	Warm dry-forest	Wet	Sapindales	Sapindaceae	Urvillea	Ur_ulm	Mexico to South America	0.0144365	trnL
Buena Vista	Selva Baja Caducifolia	Warm dry-forest	Wet	Sapindales	Sapindaceae	Urvillea	Ur_ulm	Mexico to South America	0.0114103	trnL
Buena Vista	Selva Baja Caducifolia	Warm dry-forest	Wet	Asterales	Asteraceae	Xanthium	Xn_str	Wide distribution	0.0318406	ITS2
Buena Vista	Selva Baja Caducifolia	Warm dry-forest	Wet	Asterales	Asteraceae	Xanthium	Xn_str	Wide distribution	0.0229403	ITS2
Buena Vista	Selva Baja Caducifolia	Warm dry-forest	Wet	Asterales	Asteraceae	Xanthium	Xn_str	Wide distribution	0.0203078	ITS2
Buena Vista	Selva Baja Caducifolia	Warm dry-forest	Dry	Unassigned					0.200523	trnL
Buena Vista	Selva Baja Caducifolia	Warm dry-forest	Wet	SolaUnassignedles	Convolvulaceae	Jacquemontia			0.13097	trnL
Buena Vista	Selva Baja Caducifolia	Warm dry-forest	Wet	SolaUnassignedles	Convolvulaceae	Jacquemontia			0.124422	trnL
Buena Vista	Selva Baja Caducifolia	Warm dry-forest	Dry	Fabales	Fabaceae				0.121743	trnL
Buena Vista	Selva Baja Caducifolia	Warm dry-forest	Dry	Fabales	Fabaceae	Erythrophleum			0.0685113	trnL
Buena Vista	Selva Baja Caducifolia	Warm dry-forest	Dry	Fabales	Fabaceae				0.056208	trnL
Buena Vista	Selva Baja Caducifolia	Warm dry-forest	Wet	SolaUnassignedles	Convolvulaceae	Jacquemontia			0.0525369	trnL
Buena Vista	Selva Baja Caducifolia	Warm dry-forest	Dry	Sapindales	Burseraceae	Bursera			0.0470798	trnL
Buena Vista	Selva Baja Caducifolia	Warm dry-forest	Dry	Malpighiales	Euphorbiaceae	Croton			0.0455915	trnL
Buena Vista	Selva Baja Caducifolia	Warm dry-forest	Dry	Asterales	Asteraceae				0.0427637	trnL
Buena Vista	Selva Baja Caducifolia	Warm dry-forest	Dry	Malpighiales	Euphorbiaceae	Croton			0.0327922	trnL
Buena Vista	Selva Baja Caducifolia	Warm dry-forest	Dry	Fabales	Fabaceae				0.0258964	trnL
Buena Vista	Selva Baja Caducifolia	Warm dry-forest	Wet	Asterales	Asteraceae				0.0219276	trnL
Buena Vista	Selva Baja Caducifolia	Warm dry-forest	Dry	Malpighiales	Euphorbiaceae	Croton			0.0214811	trnL
Buena Vista	Selva Baja Caducifolia	Warm dry-forest	Dry	Asterales	Asteraceae				0.0204889	trnL
Buena Vista	Selva Baja Caducifolia	Warm dry-forest	Dry	Lamiales	Verbenaceae	Verbena			0.0184549	trnL
Buena Vista	Selva Baja Caducifolia	Warm dry-forest	Wet	SolaUnassignedles	Convolvulaceae	Jacquemontia			0.0181572	trnL
Buena Vista	Selva Baja Caducifolia	Warm dry-forest	Dry	Fabales	Fabaceae				0.0165697	trnL
Buena Vista	Selva Baja Caducifolia	Warm dry-forest	Wet	Fabales	Fabaceae				0.0149822	trnL
Buena Vista	Selva Baja Caducifolia	Warm dry-forest	Dry	Unassigned					0.0135931	trnL
Buena Vista	Selva Baja Caducifolia	Warm dry-forest	Wet	Unassigned					0.0127497	trnL
Buena Vista	Selva Baja Caducifolia	Warm dry-forest	Wet	Poales	Poaceae	Urochloa			0.0106661	trnL
Buena Vista	Selva Baja Caducifolia	Warm dry-forest	Dry	Unassigned					0.0194303	ITS2
Buena Vista	Selva Baja Caducifolia	Warm dry-forest	Dry	Unassigned					0.0147921	ITS2
Canon del sumidero	Selva Baja Caducifolia	Warm dry-forest	Dry	Fabales	Fabaceae	Enterolobium	En_cyc	Mexico to South America	0.0207866	trnL
Canon del sumidero	Selva Baja Caducifolia	Warm dry-forest	Dry	Fabales	Fabaceae	Enterolobium	En_cyc	Mexico to South America	0.0130474	trnL
Canon del sumidero	Selva Baja Caducifolia	Warm dry-forest	Wet	Dipsacales	Caprifoliaceae	Lonicera	Ln_jpn	Exotic	0.0379516	trnL
Canon del sumidero	Selva Baja Caducifolia	Warm dry-forest	Wet	Malvales	Muntingiaceae	Muntingia	Mn_clb	Wide distribution	0.0614667	trnL
Canon del sumidero	Selva Baja Caducifolia	Warm dry-forest	Dry	Malvales	Muntingiaceae	Muntingia	Mn_clb	Wide distribution	0.0125017	trnL
Canon del sumidero	Selva Baja Caducifolia	Warm dry-forest	Wet	Piperales	Piperaceae	Piper	Pp_aur	Wide distribution	0.0550174	trnL
Canon del sumidero	Selva Baja Caducifolia	Warm dry-forest	Wet	Piperales	Piperaceae	Piper	Pp_aur	Wide distribution	0.0194471	trnL
Canon del sumidero	Selva Baja Caducifolia	Warm dry-forest	Wet	Malpighiales	Salicaceae	Populus	Pp_bal	Wide distribution	0.0252018	trnL
Canon del sumidero	Selva Baja Caducifolia	Warm dry-forest	Wet	Malpighiales	Salicaceae	Populus	Pp_bal	Wide distribution	0.0123033	trnL
Canon del sumidero	Selva Baja Caducifolia	Warm dry-forest	Wet	Malpighiales	Euphorbiaceae	Ricinus	Rc_cmm	Wide distribution	0.0232174	trnL
Canon del sumidero	Selva Baja Caducifolia	Warm dry-forest	Wet	Fabales	Fabaceae				0.0973843	trnL
Canon del sumidero	Selva Baja Caducifolia	Warm dry-forest	Wet	Fabales	Fabaceae				0.0727281	trnL
Canon del sumidero	Selva Baja Caducifolia	Warm dry-forest	Wet	Malpighiales	Salicaceae	Xylosma			0.0459884	trnL
Canon del sumidero	Selva Baja Caducifolia	Warm dry-forest	Wet	Fabales	Fabaceae				0.0416723	trnL
Canon del sumidero	Selva Baja Caducifolia	Warm dry-forest	Wet	Malpighiales	Euphorbiaceae	Croton			0.0371082	trnL
Canon del sumidero	Selva Baja Caducifolia	Warm dry-forest	Wet	Fabales	Fabaceae				0.0304605	trnL
Canon del sumidero	Selva Baja Caducifolia	Warm dry-forest	Wet	Asterales	Asteraceae				0.0285257	trnL
Canon del sumidero	Selva Baja Caducifolia	Warm dry-forest	Dry	Ericales	Sapotaceae				0.0284265	trnL
Canon del sumidero	Selva Baja Caducifolia	Warm dry-forest	Wet	Fabales	Fabaceae				0.024805	trnL
Canon del sumidero	Selva Baja Caducifolia	Warm dry-forest	Wet	Malpighiales	Salicaceae	Xylosma			0.0242592	trnL
Canon del sumidero	Selva Baja Caducifolia	Warm dry-forest	Dry	Asterales	Asteraceae				0.0220764	trnL
Canon del sumidero	Selva Baja Caducifolia	Warm dry-forest	Dry	Asterales	Asteraceae				0.0199928	trnL
Canon del sumidero	Selva Baja Caducifolia	Warm dry-forest	Wet	Fabales	Fabaceae				0.0198936	trnL
Canon del sumidero	Selva Baja Caducifolia	Warm dry-forest	Dry	Poales	Poaceae				0.0185045	trnL
Canon del sumidero	Selva Baja Caducifolia	Warm dry-forest	Wet	Malpighiales	Salicaceae	Xylosma			0.0184549	trnL
Canon del sumidero	Selva Baja Caducifolia	Warm dry-forest	Dry	Fabales	Fabaceae	Calliandra			0.0177604	trnL
Canon del sumidero	Selva Baja Caducifolia	Warm dry-forest	Dry	Asterales	Asteraceae				0.0173635	trnL
Canon del sumidero	Selva Baja Caducifolia	Warm dry-forest	Wet	Myrtales	Combretaceae	Terminalia			0.0159248	trnL
Canon del sumidero	Selva Baja Caducifolia	Warm dry-forest	Dry	Asterales	Asteraceae				0.015131	trnL
Canon del sumidero	Selva Baja Caducifolia	Warm dry-forest	Dry	Asterales	Asteraceae				0.0137419	trnL
Canon del sumidero	Selva Baja Caducifolia	Warm dry-forest	Dry	Unassigned					0.0134443	trnL
Canon del sumidero	Selva Baja Caducifolia	Warm dry-forest	Dry	Fabales	Fabaceae	Calliandra			0.0132458	trnL
Canon del sumidero	Selva Baja Caducifolia	Warm dry-forest	Dry	Ericales	Sapotaceae				0.0129978	trnL
Canon del sumidero	Selva Baja Caducifolia	Warm dry-forest	Wet	Malpighiales	Euphorbiaceae	Croton			0.0125513	trnL
Canon del sumidero	Selva Baja Caducifolia	Warm dry-forest	Dry	Fabales	Fabaceae	Calliandra			0.0116087	trnL
Canon del sumidero	Selva Baja Caducifolia	Warm dry-forest	Dry	Unassigned					0.0111622	trnL
Cañon del sumidero	Selva Baja Caducifolia	Warm dry-forest	Wet	Caryophyllales	Amaranthaceae	Amaranthus	Am_wts	Mexico to USA	0.0129117	ITS2
Cañon del sumidero	Selva Baja Caducifolia	Warm dry-forest	Dry	Asterales	Asteraceae	Bidens	Bd_pls	Wide distribution	0.0132878	ITS2
Cañon del sumidero	Selva Baja Caducifolia	Warm dry-forest	Dry	Asterales	Asteraceae	Bidens	Bd_pls	Wide distribution	0.0121596	ITS2
Cañon del sumidero	Selva Baja Caducifolia	Warm dry-forest	Wet	Malpighiales	Euphorbiaceae	Croton	Cr_pul	Micro endemic	0.041493	ITS2
Cañon del sumidero	Selva Baja Caducifolia	Warm dry-forest	Wet	Malpighiales	Euphorbiaceae	Croton	Cr_wat	Mexico to Central America	0.0488891	ITS2
Cañon del sumidero	Selva Baja Caducifolia	Warm dry-forest	Dry	Asterales	Asteraceae	Eremosis	Er_trf	Mexico to Central America	0.0261995	ITS2
Cañon del sumidero	Selva Baja Caducifolia	Warm dry-forest	Dry	Asterales	Asteraceae	Eremosis	Er_trf	Mexico to Central America	0.0241938	ITS2
Cañon del sumidero	Selva Baja Caducifolia	Warm dry-forest	Dry	Asterales	Asteraceae	Eremosis	Er_trf	Mexico to Central America	0.0188035	ITS2
Cañon del sumidero	Selva Baja Caducifolia	Warm dry-forest	Dry	Malpighiales	Euphorbiaceae	Euphorbia	Eu_ph	Wide distribution	0.0199317	ITS2
Cañon del sumidero	Selva Baja Caducifolia	Warm dry-forest	Dry	Caryophyllales	Polygonaceae	Gymnopodium	Gy_flr	Micro endemic	0.0318406	ITS2
Cañon del sumidero	Selva Baja Caducifolia	Warm dry-forest	Dry	Caryophyllales	Polygonaceae	Gymnopodium	Gy_flr	Micro endemic	0.0125357	ITS2
Cañon del sumidero	Selva Baja Caducifolia	Warm dry-forest	Wet	Asterales	Asteraceae	Lagascea	Lg_dcp	Mexico	0.0164217	ITS2
Cañon del sumidero	Selva Baja Caducifolia	Warm dry-forest	Wet	Piperales	Piperaceae	Piper	Pp_aur	Wide distribution	0.0136639	ITS2
Cañon del sumidero	Selva Baja Caducifolia	Warm dry-forest	Dry	Caryophyllales	Nyctaginaceae	Pisonia	Ps_mcr	Mexico to South America	0.0442509	ITS2
Cañon del sumidero	Selva Baja Caducifolia	Warm dry-forest	Dry	Caryophyllales	Nyctaginaceae	Pisonia	Ps_mcr	Mexico to South America	0.0261995	ITS2
Cañon del sumidero	Selva Baja Caducifolia	Warm dry-forest	Dry	Brassicales	Resedaceae	Reseda	Rs_ltl	Wide distribution	0.0191796	ITS2
Cañon del sumidero	Selva Baja Caducifolia	Warm dry-forest	Dry	Brassicales	Resedaceae	Reseda	Rs_ltl	Wide distribution	0.0151682	ITS2
Cañon del sumidero	Selva Baja Caducifolia	Warm dry-forest	Wet	Malpighiales	Euphorbiaceae	Ricinus	Rc_cmm	Wide distribution	0.0216867	ITS2
Cañon del sumidero	Selva Baja Caducifolia	Warm dry-forest	Wet	Malpighiales	Euphorbiaceae	Ricinus	Rc_cmm	Wide distribution	0.021436	ITS2
Cañon del sumidero	Selva Baja Caducifolia	Warm dry-forest	Wet	Malpighiales	Euphorbiaceae	Ricinus	Rc_cmm	Wide distribution	0.0198063	ITS2
Cañon del sumidero	Selva Baja Caducifolia	Warm dry-forest	Wet	Malpighiales	Euphorbiaceae	Ricinus	Rc_cmm	Wide distribution	0.0155442	ITS2
Cañon del sumidero	Selva Baja Caducifolia	Warm dry-forest	Wet	Malpighiales	Euphorbiaceae	Ricinus	Rc_cmm	Wide distribution	0.0107807	ITS2
Cañon del sumidero	Selva Baja Caducifolia	Warm dry-forest	Wet	Dipsacales	Adoxaceae	Sambucus	Sm_nig	Wide distribution	0.0175499	ITS2
Cañon del sumidero	Selva Baja Caducifolia	Warm dry-forest	Wet	Dipsacales	Adoxaceae	Sambucus	Sm_nig	Wide distribution	0.0136639	ITS2
Cañon del sumidero	Selva Baja Caducifolia	Warm dry-forest	Dry	Asterales	Asteraceae	Wedelia	Wd_teg	Micro endemic	0.0567866	ITS2
Cañon del sumidero	Selva Baja Caducifolia	Warm dry-forest	Dry	Santalales	Ximeniaceae	Ximenia	Xm_amr	Wide distribution	0.0408663	ITS2
Cañon del sumidero	Selva Baja Caducifolia	Warm dry-forest	Dry	Santalales	Ximeniaceae	Ximenia	Xm_amr	Wide distribution	0.0356013	ITS2
Cañon del sumidero	Selva Baja Caducifolia	Warm dry-forest	Dry	Santalales	Ximeniaceae	Ximenia	Xm_amr	Wide distribution	0.0317152	ITS2
Cañon del sumidero	Selva Baja Caducifolia	Warm dry-forest	Dry	Santalales	Ximeniaceae	Ximenia	Xm_amr	Wide distribution	0.0278292	ITS2
Cañon del sumidero	Selva Baja Caducifolia	Warm dry-forest	Dry	Santalales	Ximeniaceae	Ximenia	Xm_amr	Wide distribution	0.0219374	ITS2
Cañon del sumidero	Selva Baja Caducifolia	Warm dry-forest	Dry	Santalales	Ximeniaceae	Ximenia	Xm_amr	Wide distribution	0.0189289	ITS2
Cañon del sumidero	Selva Baja Caducifolia	Warm dry-forest	Dry	Santalales	Ximeniaceae	Ximenia	Xm_amr	Wide distribution	0.0102792	ITS2
Cañon del sumidero	Selva Baja Caducifolia	Warm dry-forest	Wet	Unassigned					0.193049	ITS2
Cañon del sumidero	Selva Baja Caducifolia	Warm dry-forest	Wet	Unassigned					0.192799	ITS2
Cañon del sumidero	Selva Baja Caducifolia	Warm dry-forest	Wet	Unassigned					0.140525	ITS2
Cañon del sumidero	Selva Baja Caducifolia	Warm dry-forest	Wet	Unassigned					0.132878	ITS2
Cañon del sumidero	Selva Baja Caducifolia	Warm dry-forest	Wet	Unassigned					0.127237	ITS2
Cañon del sumidero	Selva Baja Caducifolia	Warm dry-forest	Wet	Unassigned					0.108684	ITS2
Cañon del sumidero	Selva Baja Caducifolia	Warm dry-forest	Wet	Unassigned					0.0621769	ITS2
Cañon del sumidero	Selva Baja Caducifolia	Warm dry-forest	Wet	Unassigned					0.0325927	ITS2
Cañon del sumidero	Selva Baja Caducifolia	Warm dry-forest	Dry	Unassigned					0.0268263	ITS2
Cañon del sumidero	Selva Baja Caducifolia	Warm dry-forest	Wet	Unassigned					0.0256981	ITS2
Cañon del sumidero	Selva Baja Caducifolia	Warm dry-forest	Wet	Unassigned					0.025322	ITS2
Cañon del sumidero	Selva Baja Caducifolia	Warm dry-forest	Wet	Unassigned					0.0240685	ITS2
Cañon del sumidero	Selva Baja Caducifolia	Warm dry-forest	Wet	Unassigned					0.0229403	ITS2
Cañon del sumidero	Selva Baja Caducifolia	Warm dry-forest	Wet	Unassigned					0.0228149	ITS2
Cañon del sumidero	Selva Baja Caducifolia	Warm dry-forest	Dry	Unassigned					0.0201824	ITS2
Cañon del sumidero	Selva Baja Caducifolia	Warm dry-forest	Wet	Unassigned					0.0165471	ITS2
Cañon del sumidero	Selva Baja Caducifolia	Warm dry-forest	Dry	Unassigned					0.0149174	ITS2
Cañon del sumidero	Selva Baja Caducifolia	Warm dry-forest	Dry	Unassigned					0.0147921	ITS2
Cañon del sumidero	Selva Baja Caducifolia	Warm dry-forest	Wet	Unassigned					0.0140399	ITS2
Cañon del sumidero	Selva Baja Caducifolia	Warm dry-forest	Wet	Unassigned					0.0136639	ITS2
Cañon del sumidero	Selva Baja Caducifolia	Warm dry-forest	Dry	Unassigned					0.0136639	ITS2
Cañon del sumidero	Selva Baja Caducifolia	Warm dry-forest	Wet	Unassigned					0.0135385	ITS2
Cañon del sumidero	Selva Baja Caducifolia	Warm dry-forest	Dry	Unassigned					0.0112821	ITS2
Cañon del sumidero	Selva Baja Caducifolia	Warm dry-forest	Wet	Unassigned					0.0111567	ITS2
Carbonero	Matorral submontano	Great plains	Wet	Fabales	Fabaceae	Apoplanesia	Ap_pnc	Mexico to Central America	0.0117576	trnL
Carbonero	Matorral submontano	Great plains	Wet	Asterales	Asteraceae	Bidens	Bd_pls	Wide distribution	0.0601712	ITS2
Carbonero	Matorral submontano	Great plains	Wet	Asterales	Asteraceae	Bidens	Bd_pls	Wide distribution	0.032342	ITS2
Carbonero	Matorral submontano	Great plains	Wet	Asterales	Asteraceae	Bidens	Bd_pls	Wide distribution	0.0322167	ITS2
Carbonero	Matorral submontano	Great plains	Wet	Asterales	Asteraceae	Bidens	Bd_pls	Wide distribution	0.0290827	ITS2
Carbonero	Matorral submontano	Great plains	Wet	Asterales	Asteraceae	Bidens	Bd_pls	Wide distribution	0.024946	ITS2
Carbonero	Matorral submontano	Great plains	Wet	Asterales	Asteraceae	Bidens	Bd_pls	Wide distribution	0.0221881	ITS2
Carbonero	Matorral submontano	Great plains	Wet	Asterales	Asteraceae	Bidens	Bd_pls	Wide distribution	0.021436	ITS2
Carbonero	Matorral submontano	Great plains	Wet	Asterales	Asteraceae	Bidens	Bd_pls	Wide distribution	0.0125357	ITS2
Carbonero	Matorral submontano	Great plains	Wet	Asterales	Asteraceae	Bidens	Bd_pls	Wide distribution	0.010906	ITS2
Carbonero	Matorral submontano	Great plains	Wet	Poales	Poaceae	Bouteloua	Bt_crt	America	0.0456411	trnL
Carbonero	Matorral submontano	Great plains	Wet	CommeliUnassignedles	Commelinaceae	Callisia	Cll_gnt	Wide distribution	0.0289574	ITS2
Carbonero	Matorral submontano	Great plains	Wet	CommeliUnassignedles	Commelinaceae	Callisia	Cll_gnt	Wide distribution	0.0157949	ITS2
Carbonero	Matorral submontano	Great plains	Wet	Lamiales	Verbenaceae	Citharexylum	Ct_cdt	Mexico, Central America and Caribbean	0.0328434	ITS2
Carbonero	Matorral submontano	Great plains	Wet	Malpighiales	Euphorbiaceae	Croton	Cr_pul	Micro endemic	0.0396127	ITS2
Carbonero	Matorral submontano	Great plains	Wet	Malpighiales	Euphorbiaceae	Croton	Cr_pul	Micro endemic	0.0264503	ITS2
Carbonero	Matorral submontano	Great plains	Wet	Malpighiales	Euphorbiaceae	Croton	Cr_pul	Micro endemic	0.025322	ITS2
Carbonero	Matorral submontano	Great plains	Wet	Malpighiales	Euphorbiaceae	Croton	Cr_pul	Micro endemic	0.0200571	ITS2
Carbonero	Matorral submontano	Great plains	Wet	Malpighiales	Euphorbiaceae	Croton	Cr_pul	Micro endemic	0.0124103	ITS2
Carbonero	Matorral submontano	Great plains	Wet	Malpighiales	Euphorbiaceae	Croton	Cr_pul	Micro endemic	0.0114075	ITS2
Carbonero	Matorral submontano	Great plains	Wet	Malpighiales	Euphorbiaceae	Croton	Cr_yns	Micro endemic	0.144414	trnL
Carbonero	Matorral submontano	Great plains	Wet	Malpighiales	Euphorbiaceae	Croton	Cr_yns	Micro endemic	0.0110134	trnL
Carbonero	Matorral submontano	Great plains	Wet	Poales	Poaceae	Cynodon	Cy_dct	Wide distribution	0.0181572	trnL
Carbonero	Matorral submontano	Great plains	Wet	Asterales	Asteraceae	Emilia	Em_fsb	Wide distribution	0.0116582	ITS2
Carbonero	Matorral submontano	Great plains	Wet	Myrtales	Myrtaceae	Eucalyptus	Eu_trt	Exotic	0.0259488	ITS2
Carbonero	Matorral submontano	Great plains	Wet	Myrtales	Myrtaceae	Eucalyptus	Eu_trt	Exotic	0.0189289	ITS2
Carbonero	Matorral submontano	Great plains	Wet	Myrtales	Myrtaceae	Eucalyptus	Eu_trt	Exotic	0.0175499	ITS2
Carbonero	Matorral submontano	Great plains	Wet	Myrtales	Myrtaceae	Eucalyptus	Eu_trt	Exotic	0.0171739	ITS2
Carbonero	Matorral submontano	Great plains	Wet	Myrtales	Myrtaceae	Eucalyptus	Eu_trt	Exotic	0.0150428	ITS2
Carbonero	Matorral submontano	Great plains	Wet	Myrtales	Myrtaceae	Eucalyptus	Eu_trt	Exotic	0.0145414	ITS2
Carbonero	Matorral submontano	Great plains	Wet	Fabales	Fabaceae	Eysenhardtia	Ey_ort	Mexico	0.0501427	ITS2
Carbonero	Matorral submontano	Great plains	Wet	Lamiales	Oleaceae	Fraxinus	Fr_vlt	North America	0.0265756	ITS2
Carbonero	Matorral submontano	Great plains	Wet	Lamiales	Oleaceae	Fraxinus	Fr_vlt	North America	0.0145414	ITS2
Carbonero	Matorral submontano	Great plains	Wet	Asterales	Asteraceae	Gutierrezia	Gt_wrg	Micro endemic	0.0174246	ITS2
Carbonero	Matorral submontano	Great plains	Wet	Asterales	Asteraceae	Lagascea	Lg_dcp	Mexico	0.0354759	ITS2
Carbonero	Matorral submontano	Great plains	Wet	Dipsacales	Caprifoliaceae	Lonicera	Ln_jpn	Exotic	0.0181076	trnL
Carbonero	Matorral submontano	Great plains	Wet	Dipsacales	Caprifoliaceae	Lonicera	Ln_jpn	Exotic	0.0111126	trnL
Carbonero	Matorral submontano	Great plains	Wet	Rosales	Moraceae	Morus	Mr_alb	Wide distribution	0.0116087	trnL
Carbonero	Matorral submontano	Great plains	Wet	Rosales	Moraceae	Morus	Mr_clt	Mexico to Central America	0.0468834	ITS2
Carbonero	Matorral submontano	Great plains	Wet	Rosales	Moraceae	Morus	Mr_clt	Mexico to Central America	0.0304617	ITS2
Carbonero	Matorral submontano	Great plains	Wet	Asterales	Asteraceae	Parthenium	Pr_inc	Mexico to USA	0.0313392	ITS2
Carbonero	Matorral submontano	Great plains	Wet	Brassicales	Resedaceae	Reseda	Rs_ltl	Wide distribution	0.0250713	ITS2
Carbonero	Matorral submontano	Great plains	Wet	Brassicales	Resedaceae	Reseda	Rs_ltl	Wide distribution	0.0107807	ITS2
Carbonero	Matorral submontano	Great plains	Wet	Sapindales	Anacardiaceae	Schinus	Sc_mol	Exotic	0.1018	trnL
Carbonero	Matorral submontano	Great plains	Wet	Sapindales	Anacardiaceae	Schinus	Sc_mol	Exotic	0.12661	ITS2
Carbonero	Matorral submontano	Great plains	Wet	Sapindales	Anacardiaceae	Schinus	Sc_mol	Exotic	0.080855	ITS2
Carbonero	Matorral submontano	Great plains	Wet	Sapindales	Anacardiaceae	Schinus	Sc_mol	Exotic	0.0536526	ITS2
Carbonero	Matorral submontano	Great plains	Wet	Sapindales	Anacardiaceae	Schinus	Sc_mol	Exotic	0.0359774	ITS2
Carbonero	Matorral submontano	Great plains	Wet	Asterales	Asteraceae	Senecio	Sn_wtn	Mexico to USA	0.0327181	ITS2
Carbonero	Matorral submontano	Great plains	Wet	Asterales	Asteraceae	Simsia	Sm_eur	Mexico	0.0154189	ITS2
Carbonero	Matorral submontano	Great plains	Wet	Poales	Poaceae	Urochloa	Ue_brz	Wide distribution	0.034097	ITS2
Carbonero	Matorral submontano	Great plains	Wet	Poales	Poaceae	Urochloa	Ue_brz	Wide distribution	0.0292081	ITS2
Carbonero	Matorral submontano	Great plains	Wet	Poales	Poaceae	Urochloa	Ur_dic	Wide distribution	0.0417438	ITS2
Carbonero	Matorral submontano	Great plains	Wet	Poales	Poaceae	Urochloa			0.384626	trnL
Carbonero	Matorral submontano	Great plains	Wet	Malpighiales	Euphorbiaceae	Croton			0.1462	trnL
Carbonero	Matorral submontano	Great plains	Wet	Myrtales					0.0885041	trnL
Carbonero	Matorral submontano	Great plains	Wet	Malpighiales	Euphorbiaceae	Croton			0.0666757	trnL
Carbonero	Matorral submontano	Great plains	Wet	Malpighiales	Euphorbiaceae				0.059135	trnL
Carbonero	Matorral submontano	Great plains	Wet	Asterales	Asteraceae				0.0528346	trnL
Carbonero	Matorral submontano	Great plains	Wet	Lamiales	Verbenaceae	Verbena			0.0442024	trnL
Carbonero	Matorral submontano	Great plains	Wet	Asterales	Asteraceae				0.0321968	trnL
Carbonero	Matorral submontano	Great plains	Wet	Fabales	Fabaceae	Stryphnodendron			0.0148334	trnL
Carbonero	Matorral submontano	Great plains	Wet	Malpighiales	Euphorbiaceae	Croton			0.0135931	trnL
Carbonero	Matorral submontano	Great plains	Wet	Unassigned					0.0132458	trnL
Carbonero	Matorral submontano	Great plains	Wet	Unassigned					0.0728322	ITS2
Carbonero	Matorral submontano	Great plains	Wet	Malpighiales	Euphorbiaceae	Croton			0.071704	ITS2
Carbonero	Matorral submontano	Great plains	Wet	Malpighiales	Euphorbiaceae	Croton			0.0554076	ITS2
Carbonero	Matorral submontano	Great plains	Wet	Myrtales	Myrtaceae	Eucalyptus			0.0473848	ITS2
Carbonero	Matorral submontano	Great plains	Wet	Unassigned					0.0472595	ITS2
Carbonero	Matorral submontano	Great plains	Wet	Unassigned					0.0465073	ITS2
Carbonero	Matorral submontano	Great plains	Wet	Unassigned					0.041493	ITS2
Carbonero	Matorral submontano	Great plains	Wet	Poales	Poaceae	Cynodon			0.0357266	ITS2
Carbonero	Matorral submontano	Great plains	Wet	Unassigned					0.0258235	ITS2
Carbonero	Matorral submontano	Great plains	Wet	Myrtales	Myrtaceae	Eucalyptus			0.023567	ITS2
Carbonero	Matorral submontano	Great plains	Wet	Unassigned					0.0189289	ITS2
Centella Km 22	Selva Baja Caducifolia	Warm dry-forest	Wet	Fabales	Fabaceae	Apoplanesia	Ap_pnc	Mexico to Central America	0.238276	trnL
Centella Km 22	Selva Baja Caducifolia	Warm dry-forest	Dry	Fabales	Fabaceae	Apoplanesia	Ap_pnc	Mexico to Central America	0.0163713	trnL
Centella Km 22	Selva Baja Caducifolia	Warm dry-forest	Wet	Fabales	Fabaceae	Apoplanesia	Ap_pnc	Mexico to Central America	0.0152799	trnL
Centella Km 22	Selva Baja Caducifolia	Warm dry-forest	Dry	Apiales	Apiaceae	Arracacia	Arr_atrp	Mexico to Central America	0.0121596	ITS2
Centella Km 22	Selva Baja Caducifolia	Warm dry-forest	Wet	Asterales	Asteraceae	Bidens	Bd_pls	Wide distribution	0.09665	ITS2
Centella Km 22	Selva Baja Caducifolia	Warm dry-forest	Wet	Asterales	Asteraceae	Bidens	Bd_pls	Wide distribution	0.0659376	ITS2
Centella Km 22	Selva Baja Caducifolia	Warm dry-forest	Wet	Asterales	Asteraceae	Bidens	Bd_pls	Wide distribution	0.0656869	ITS2
Centella Km 22	Selva Baja Caducifolia	Warm dry-forest	Wet	Asterales	Asteraceae	Bidens	Bd_pls	Wide distribution	0.0640572	ITS2
Centella Km 22	Selva Baja Caducifolia	Warm dry-forest	Wet	Asterales	Asteraceae	Bidens	Bd_pls	Wide distribution	0.0620515	ITS2
Centella Km 22	Selva Baja Caducifolia	Warm dry-forest	Wet	Asterales	Asteraceae	Bidens	Bd_pls	Wide distribution	0.050268	ITS2
Centella Km 22	Selva Baja Caducifolia	Warm dry-forest	Wet	Asterales	Asteraceae	Bidens	Bd_pls	Wide distribution	0.0352252	ITS2
Centella Km 22	Selva Baja Caducifolia	Warm dry-forest	Wet	Asterales	Asteraceae	Bidens	Bd_pls	Wide distribution	0.026701	ITS2
Centella Km 22	Selva Baja Caducifolia	Warm dry-forest	Wet	Asterales	Asteraceae	Bidens	Bd_pls	Wide distribution	0.0241938	ITS2
Centella Km 22	Selva Baja Caducifolia	Warm dry-forest	Wet	Asterales	Asteraceae	Bidens	Bd_pls	Wide distribution	0.0185528	ITS2
Centella Km 22	Selva Baja Caducifolia	Warm dry-forest	Wet	Poales	Poaceae	Bouteloua	Bt_crt	America	0.0561584	trnL
Centella Km 22	Selva Baja Caducifolia	Warm dry-forest	Wet	Poales	Poaceae	Bouteloua	Bt_crt	America	0.0335363	trnL
Centella Km 22	Selva Baja Caducifolia	Warm dry-forest	Wet	Poales	Poaceae	Bouteloua	Bt_crt	America	0.0214811	trnL
Centella Km 22	Selva Baja Caducifolia	Warm dry-forest	Wet	Poales	Poaceae	Bouteloua	Bt_crt	America	0.0111567	ITS2
Centella Km 22	Selva Baja Caducifolia	Warm dry-forest	Dry	Brassicales	Brassicaceae	Brassica	Br_olr	Wide distribution	0.250964	ITS2
Centella Km 22	Selva Baja Caducifolia	Warm dry-forest	Dry	Brassicales	Brassicaceae	Brassica	Br_olr	Wide distribution	0.150553	ITS2
Centella Km 22	Selva Baja Caducifolia	Warm dry-forest	Dry	Brassicales	Brassicaceae	Brassica	Br_olr	Wide distribution	0.0283306	ITS2
Centella Km 22	Selva Baja Caducifolia	Warm dry-forest	Dry	Brassicales	Brassicaceae	Brassica	Br_olr	Wide distribution	0.0149174	ITS2
Centella Km 22	Selva Baja Caducifolia	Warm dry-forest	Dry	Brassicales	Brassicaceae	Brassica	Br_olr	Wide distribution	0.0120342	ITS2
Centella Km 22	Selva Baja Caducifolia	Warm dry-forest	Dry	CommeliUnassignedles	Commelinaceae	Callisia	Cll_gnt	Wide distribution	0.0180514	ITS2
Centella Km 22	Selva Baja Caducifolia	Warm dry-forest	Dry	Poales	Poaceae	Cenchrus	Cn_inc	Wide distribution	0.0100285	ITS2
Centella Km 22	Selva Baja Caducifolia	Warm dry-forest	Wet	Malpighiales	Euphorbiaceae	Croton	Cr_pul	Micro endemic	0.18979	ITS2
Centella Km 22	Selva Baja Caducifolia	Warm dry-forest	Wet	Malpighiales	Euphorbiaceae	Croton	Cr_pul	Micro endemic	0.11771	ITS2
Centella Km 22	Selva Baja Caducifolia	Warm dry-forest	Wet	Malpighiales	Euphorbiaceae	Croton	Cr_pul	Micro endemic	0.0335956	ITS2
Centella Km 22	Selva Baja Caducifolia	Warm dry-forest	Wet	Malpighiales	Euphorbiaceae	Croton	Cr_pul	Micro endemic	0.0295842	ITS2
Centella Km 22	Selva Baja Caducifolia	Warm dry-forest	Dry	Malpighiales	Euphorbiaceae	Croton	Cr_pul	Micro endemic	0.0206838	ITS2
Centella Km 22	Selva Baja Caducifolia	Warm dry-forest	Dry	Malpighiales	Euphorbiaceae	Croton	Cr_pul	Micro endemic	0.0185528	ITS2
Centella Km 22	Selva Baja Caducifolia	Warm dry-forest	Wet	Malpighiales	Euphorbiaceae	Croton	Cr_wat	Mexico to Central America	0.0226896	ITS2
Centella Km 22	Selva Baja Caducifolia	Warm dry-forest	Dry	Malpighiales	Euphorbiaceae	Croton	Cr_wat	Mexico to Central America	0.0193049	ITS2
Centella Km 22	Selva Baja Caducifolia	Warm dry-forest	Dry	Malpighiales	Euphorbiaceae	Croton	Cr_wat	Mexico to Central America	0.0183021	ITS2
Centella Km 22	Selva Baja Caducifolia	Warm dry-forest	Wet	Fabales	Fabaceae	Eysenhardtia	Ey_txn	Mexico to USA	0.0633051	ITS2
Centella Km 22	Selva Baja Caducifolia	Warm dry-forest	Wet	Fabales	Fabaceae	Eysenhardtia	Ey_txn	Mexico to USA	0.0610487	ITS2
Centella Km 22	Selva Baja Caducifolia	Warm dry-forest	Wet	Fabales	Fabaceae	Eysenhardtia	Ey_txn	Mexico to USA	0.0447523	ITS2
Centella Km 22	Selva Baja Caducifolia	Warm dry-forest	Wet	Fabales	Fabaceae	Eysenhardtia	Ey_txn	Mexico to USA	0.0193049	ITS2
Centella Km 22	Selva Baja Caducifolia	Warm dry-forest	Wet	Fabales	Fabaceae	Eysenhardtia	Ey_txn	Mexico to USA	0.0127864	ITS2
Centella Km 22	Selva Baja Caducifolia	Warm dry-forest	Wet	Poales	Poaceae	Hilaria	Hi_bln	Mexico to USA	0.0352252	ITS2
Centella Km 22	Selva Baja Caducifolia	Warm dry-forest	Dry	Asterales	Asteraceae	Parthenium	Pr_hys	Wide distribution	0.0591683	ITS2
Centella Km 22	Selva Baja Caducifolia	Warm dry-forest	Dry	Asterales	Asteraceae	Parthenium	Pr_hys	Wide distribution	0.0481369	ITS2
Centella Km 22	Selva Baja Caducifolia	Warm dry-forest	Dry	Asterales	Asteraceae	Parthenium	Pr_hys	Wide distribution	0.0389859	ITS2
Centella Km 22	Selva Baja Caducifolia	Warm dry-forest	Dry	Asterales	Asteraceae	Parthenium	Pr_hys	Wide distribution	0.0349745	ITS2
Centella Km 22	Selva Baja Caducifolia	Warm dry-forest	Dry	Asterales	Asteraceae	Parthenium	Pr_hys	Wide distribution	0.0193049	ITS2
Centella Km 22	Selva Baja Caducifolia	Warm dry-forest	Dry	Asterales	Asteraceae	Parthenium	Pr_hys	Wide distribution	0.0180514	ITS2
Centella Km 22	Selva Baja Caducifolia	Warm dry-forest	Dry	Asterales	Asteraceae	Parthenium	Pr_hys	Wide distribution	0.0131624	ITS2
Centella Km 22	Selva Baja Caducifolia	Warm dry-forest	Dry	Asterales	Asteraceae	Parthenium	Pr_hys	Wide distribution	0.0125357	ITS2
Centella Km 22	Selva Baja Caducifolia	Warm dry-forest	Dry	Asterales	Asteraceae	Parthenium	Pr_hys	Wide distribution	0.0101539	ITS2
Centella Km 22	Selva Baja Caducifolia	Warm dry-forest	Wet	Asterales	Asteraceae	Parthenium	Pr_inc	Mexico to USA	0.0165471	ITS2
Centella Km 22	Selva Baja Caducifolia	Warm dry-forest	Wet	Asterales	Asteraceae	Parthenium	Pr_inc	Mexico to USA	0.016171	ITS2
Centella Km 22	Selva Baja Caducifolia	Warm dry-forest	Wet	Asterales	Asteraceae	Parthenium	Pr_inc	Mexico to USA	0.010906	ITS2
Centella Km 22	Selva Baja Caducifolia	Warm dry-forest	Dry	Malpighiales	Passifloraceae	Passiflora	Ps_ftd	Wide distribution	0.0101204	trnL
Centella Km 22	Selva Baja Caducifolia	Warm dry-forest	Dry	Brassicales	Resedaceae	Reseda	Rs_ltl	Wide distribution	0.0206838	ITS2
Centella Km 22	Selva Baja Caducifolia	Warm dry-forest	Wet	Asterales	Asteraceae	Simsia	Sm_eur	Mexico	0.0147921	ITS2
Centella Km 22	Selva Baja Caducifolia	Warm dry-forest	Dry	Malvales	Malvaceae	Sphaeralcea	Sp_coc	Mexico to USA	0.0162964	ITS2
Centella Km 22	Selva Baja Caducifolia	Warm dry-forest	Dry	Asterales	Asteraceae	Tagetes	Tg_lcd	Mexico to USA	0.0115328	ITS2
Centella Km 22	Selva Baja Caducifolia	Warm dry-forest	Wet	Poales	Poaceae	Urochloa	Ue_brz	Wide distribution	0.0384845	ITS2
Centella Km 22	Selva Baja Caducifolia	Warm dry-forest	Wet	Poales	Poaceae	Urochloa	Ue_brz	Wide distribution	0.0241938	ITS2
Centella Km 22	Selva Baja Caducifolia	Warm dry-forest	Wet	Poales	Poaceae	Urochloa	Ue_brz	Wide distribution	0.023567	ITS2
Centella Km 22	Selva Baja Caducifolia	Warm dry-forest	Wet	Poales	Poaceae	Urochloa	Ue_brz	Wide distribution	0.0218121	ITS2
Centella Km 22	Selva Baja Caducifolia	Warm dry-forest	Wet	Poales	Poaceae	Urochloa	Ue_brz	Wide distribution	0.014416	ITS2
Centella Km 22	Selva Baja Caducifolia	Warm dry-forest	Wet	Poales	Poaceae	Urochloa	Ur_dic	Wide distribution	0.0503934	ITS2
Centella Km 22	Selva Baja Caducifolia	Warm dry-forest	Wet	Poales	Poaceae	Urochloa	Ur_dic	Wide distribution	0.0191796	ITS2
Centella Km 22	Selva Baja Caducifolia	Warm dry-forest	Wet	Poales	Poaceae	Urochloa	Ur_dic	Wide distribution	0.0120342	ITS2
Centella Km 22	Selva Baja Caducifolia	Warm dry-forest	Wet	Sapindales	Sapindaceae	Urvillea	Ur_ulm	Mexico to South America	0.0108646	trnL
Centella Km 22	Selva Baja Caducifolia	Warm dry-forest	Dry	Asterales	Asteraceae	Verbesina	Vb_enc	Wide distribution	0.01053	ITS2
Centella Km 22	Selva Baja Caducifolia	Warm dry-forest	Dry	Asterales	Asteraceae	Wedelia	Wd_teg	Micro endemic	0.0792254	ITS2
Centella Km 22	Selva Baja Caducifolia	Warm dry-forest	Dry	Asterales	Asteraceae	Wedelia	Wd_teg	Micro endemic	0.043248	ITS2
Centella Km 22	Selva Baja Caducifolia	Warm dry-forest	Dry	Asterales	Asteraceae	Wedelia	Wd_teg	Micro endemic	0.0277038	ITS2
Centella Km 22	Selva Baja Caducifolia	Warm dry-forest	Dry	Asterales	Asteraceae	Wedelia	Wd_teg	Micro endemic	0.0156696	ITS2
Centella Km 22	Selva Baja Caducifolia	Warm dry-forest	Wet	Poales	Poaceae	Urochloa			0.370636	trnL
Centella Km 22	Selva Baja Caducifolia	Warm dry-forest	Dry	Asterales	Asteraceae				0.28228	trnL
Centella Km 22	Selva Baja Caducifolia	Warm dry-forest	Wet	Malpighiales	Euphorbiaceae	Croton			0.164606	trnL
Centella Km 22	Selva Baja Caducifolia	Warm dry-forest	Wet	Malpighiales	Euphorbiaceae	Croton			0.161034	trnL
Centella Km 22	Selva Baja Caducifolia	Warm dry-forest	Wet	Poales	Poaceae	Urochloa			0.155279	trnL
Centella Km 22	Selva Baja Caducifolia	Warm dry-forest	Wet	Poales	Poaceae	Urochloa			0.092076	trnL
Centella Km 22	Selva Baja Caducifolia	Warm dry-forest	Wet	Malpighiales	Euphorbiaceae	Croton			0.0899924	trnL
Centella Km 22	Selva Baja Caducifolia	Warm dry-forest	Dry	Asterales	Asteraceae				0.0664773	trnL
Centella Km 22	Selva Baja Caducifolia	Warm dry-forest	Dry	Asterales	Asteraceae				0.0612186	trnL
Centella Km 22	Selva Baja Caducifolia	Warm dry-forest	Wet	Fabales	Fabaceae				0.0532811	trnL
Centella Km 22	Selva Baja Caducifolia	Warm dry-forest	Dry	Malpighiales	Euphorbiaceae	Croton			0.0525865	trnL
Centella Km 22	Selva Baja Caducifolia	Warm dry-forest	Dry	Sapindales	Burseraceae	Bursera			0.0487665	trnL
Centella Km 22	Selva Baja Caducifolia	Warm dry-forest	Dry	Malpighiales	Euphorbiaceae	Croton			0.0472783	trnL
Centella Km 22	Selva Baja Caducifolia	Warm dry-forest	Wet	Malpighiales	Euphorbiaceae	Croton			0.0449466	trnL
Centella Km 22	Selva Baja Caducifolia	Warm dry-forest	Dry	Sapindales	Burseraceae	Bursera			0.0360168	trnL
Centella Km 22	Selva Baja Caducifolia	Warm dry-forest	Dry	Asterales	Asteraceae				0.0334371	trnL
Centella Km 22	Selva Baja Caducifolia	Warm dry-forest	Wet	Malpighiales	Euphorbiaceae	Croton			0.032048	trnL
Centella Km 22	Selva Baja Caducifolia	Warm dry-forest	Dry	Malpighiales	Euphorbiaceae	Croton			0.0299148	trnL
Centella Km 22	Selva Baja Caducifolia	Warm dry-forest	Wet	Asterales	Asteraceae				0.0268886	trnL
Centella Km 22	Selva Baja Caducifolia	Warm dry-forest	Dry	SolaUnassignedles	Convolvulaceae	Ipomoea			0.022126	trnL
Centella Km 22	Selva Baja Caducifolia	Warm dry-forest	Dry	Sapindales	Burseraceae	Bursera			0.0204393	trnL
Centella Km 22	Selva Baja Caducifolia	Warm dry-forest	Dry	Fabales	Fabaceae				0.0194471	trnL
Centella Km 22	Selva Baja Caducifolia	Warm dry-forest	Wet	Unassigned					0.0190006	trnL
Centella Km 22	Selva Baja Caducifolia	Warm dry-forest	Dry	Asterales	Asteraceae				0.0184549	trnL
Centella Km 22	Selva Baja Caducifolia	Warm dry-forest	Dry	Unassigned					0.0163217	trnL
Centella Km 22	Selva Baja Caducifolia	Warm dry-forest	Dry	Malpighiales	Euphorbiaceae	Croton			0.0160736	trnL
Centella Km 22	Selva Baja Caducifolia	Warm dry-forest	Wet	Malpighiales	Euphorbiaceae	Croton			0.0156271	trnL
Centella Km 22	Selva Baja Caducifolia	Warm dry-forest	Wet	Asterales	Asteraceae				0.0155775	trnL
Centella Km 22	Selva Baja Caducifolia	Warm dry-forest	Dry	Sapindales	Burseraceae	Bursera			0.0151806	trnL
Centella Km 22	Selva Baja Caducifolia	Warm dry-forest	Wet	Malpighiales	Euphorbiaceae	Croton			0.0149822	trnL
Centella Km 22	Selva Baja Caducifolia	Warm dry-forest	Dry	Malpighiales	Euphorbiaceae	Croton			0.0143373	trnL
Centella Km 22	Selva Baja Caducifolia	Warm dry-forest	Dry	Asterales	Asteraceae				0.0137916	trnL
Centella Km 22	Selva Baja Caducifolia	Warm dry-forest	Dry	Lamiales	Acanthaceae				0.0135931	trnL
Centella Km 22	Selva Baja Caducifolia	Warm dry-forest	Dry	Asterales	Asteraceae				0.0123529	trnL
Centella Km 22	Selva Baja Caducifolia	Warm dry-forest	Dry	Unassigned					0.0123033	trnL
Centella Km 22	Selva Baja Caducifolia	Warm dry-forest	Dry	Sapindales	Rutaceae	Zanthoxylum			0.0111622	trnL
Centella Km 22	Selva Baja Caducifolia	Warm dry-forest	Wet	Fabales	Fabaceae				0.010815	trnL
Centella Km 22	Selva Baja Caducifolia	Warm dry-forest	Wet	Fabales	Fabaceae				0.0107654	trnL
Centella Km 22	Selva Baja Caducifolia	Warm dry-forest	Dry	Asterales	Asteraceae	Ambrosia			0.0666897	ITS2
Centella Km 22	Selva Baja Caducifolia	Warm dry-forest	Dry	Asterales	Asteraceae	Ambrosia			0.0455045	ITS2
Centella Km 22	Selva Baja Caducifolia	Warm dry-forest	Dry	Brassicales	Brassicaceae				0.0334702	ITS2
Centella Km 22	Selva Baja Caducifolia	Warm dry-forest	Wet	Unassigned					0.0298349	ITS2
Centella Km 22	Selva Baja Caducifolia	Warm dry-forest	Dry	Asterales	Asteraceae	Florestina			0.024946	ITS2
Centella Km 22	Selva Baja Caducifolia	Warm dry-forest	Dry	Asterales	Asteraceae	Florestina			0.0245699	ITS2
Centella Km 22	Selva Baja Caducifolia	Warm dry-forest	Dry	Brassicales	Brassicaceae				0.0216867	ITS2
Centella Km 22	Selva Baja Caducifolia	Warm dry-forest	Dry	Malpighiales	Euphorbiaceae	Croton			0.0201824	ITS2
Centella Km 22	Selva Baja Caducifolia	Warm dry-forest	Wet	Unassigned					0.0186781	ITS2
Centella Km 22	Selva Baja Caducifolia	Warm dry-forest	Dry	Unassigned					0.0131624	ITS2
Centella Km 22	Selva Baja Caducifolia	Warm dry-forest	Dry	Fabales	Fabaceae	Dalea			0.01053	ITS2
Colonia Lerma	Vegetación halofila	North Ametican deserts	Dry	Caryophyllales	Amaranthaceae	Amaranthus	Am_grg	Mexico to USA	0.135336	trnL
Colonia Lerma	Vegetación halofila	North Ametican deserts	Dry	Caryophyllales	Amaranthaceae	Amaranthus	Am_grg	Mexico to USA	0.0647409	trnL
Colonia Lerma	Vegetación halofila	North Ametican deserts	Dry	Caryophyllales	Amaranthaceae	Amaranthus	Am_grg	Mexico to USA	0.0412258	trnL
Colonia Lerma	Vegetación halofila	North Ametican deserts	Dry	Caryophyllales	Amaranthaceae	Amaranthus	Am_grg	Mexico to USA	0.0205385	trnL
Colonia Lerma	Vegetación halofila	North Ametican deserts	Dry	Caryophyllales	Amaranthaceae	Amaranthus	Am_wts	Mexico to USA	0.0391113	ITS2
Colonia Lerma	Vegetación halofila	North Ametican deserts	Dry	Caryophyllales	Amaranthaceae	Amaranthus	Am_wts	Mexico to USA	0.0265756	ITS2
Colonia Lerma	Vegetación halofila	North Ametican deserts	Dry	Caryophyllales	Amaranthaceae	Amaranthus	Am_wts	Mexico to USA	0.0155442	ITS2
Colonia Lerma	Vegetación halofila	North Ametican deserts	Dry	Caryophyllales	Amaranthaceae	Amaranthus	Am_wts	Mexico to USA	0.0115328	ITS2
Colonia Lerma	Vegetación halofila	North Ametican deserts	Dry	Fabales	Fabaceae	Apoplanesia	Ap_pnc	Mexico to Central America	0.027087	trnL
Colonia Lerma	Vegetación halofila	North Ametican deserts	Dry	Poales	Poaceae	Brachiaria	Br_hmd	Wide distribution	0.0362281	ITS2
Colonia Lerma	Vegetación halofila	North Ametican deserts	Dry	SolaUnassignedles	Convolvulaceae	Convolvulus	Cn_arv	Wide distribution	0.0197944	trnL
Colonia Lerma	Vegetación halofila	North Ametican deserts	Dry	Poales	Poaceae	Cynodon	Cy_dct	Wide distribution	0.0467325	trnL
Colonia Lerma	Vegetación halofila	North Ametican deserts	Dry	Asterales	Asteraceae	Helianthus	He_pet	Wide distribution	0.0169231	ITS2
Colonia Lerma	Vegetación halofila	North Ametican deserts	Dry	Fabales	Fabaceae	Parkinsonia	Pr_acl	Wide distribution	0.0519416	trnL
Colonia Lerma	Vegetación halofila	North Ametican deserts	Dry	Ranunculales	Ranunculaceae	Ranunculus	Rn_rps	Wide distribution	0.0120552	trnL
Colonia Lerma	Vegetación halofila	North Ametican deserts	Dry	Brassicales	Resedaceae	Reseda	Rs_ltl	Wide distribution	0.053778	ITS2
Colonia Lerma	Vegetación halofila	North Ametican deserts	Dry	Brassicales	Resedaceae	Reseda	Rs_ltl	Wide distribution	0.0314645	ITS2
Colonia Lerma	Vegetación halofila	North Ametican deserts	Dry	Sapindales	Anacardiaceae	Schinus	Sc_mol	Exotic	0.0760915	ITS2
Colonia Lerma	Vegetación halofila	North Ametican deserts	Dry	Sapindales	Anacardiaceae	Schinus	Sc_mol	Exotic	0.0529005	ITS2
Colonia Lerma	Vegetación halofila	North Ametican deserts	Dry	Sapindales	Anacardiaceae	Schinus	Sc_mol	Exotic	0.0429973	ITS2
Colonia Lerma	Vegetación halofila	North Ametican deserts	Dry	Sapindales	Anacardiaceae	Schinus	Sc_mol	Exotic	0.0356013	ITS2
Colonia Lerma	Vegetación halofila	North Ametican deserts	Dry	Fabales	Fabaceae	Trifolium	Tr_rep	Wide distribution	0.0241938	ITS2
Colonia Lerma	Vegetación halofila	North Ametican deserts	Dry	Fabales	Fabaceae	Trifolium	Tr_rep	Wide distribution	0.0110314	ITS2
Colonia Lerma	Vegetación halofila	North Ametican deserts	Dry	Poales	Poaceae	Urochloa	Ur_dic	Wide distribution	0.0127864	ITS2
Colonia Lerma	Vegetación halofila	North Ametican deserts	Dry	Asterales	Asteraceae				0.111374	trnL
Colonia Lerma	Vegetación halofila	North Ametican deserts	Dry	Unassigned					0.0851802	trnL
Colonia Lerma	Vegetación halofila	North Ametican deserts	Dry	Fagales	Betulaceae	Corylus			0.0516935	trnL
Colonia Lerma	Vegetación halofila	North Ametican deserts	Dry	Asterales	Asteraceae				0.0341316	trnL
Colonia Lerma	Vegetación halofila	North Ametican deserts	Dry	Asterales	Asteraceae				0.033834	trnL
Colonia Lerma	Vegetación halofila	North Ametican deserts	Dry	Unassigned					0.0243089	trnL
Colonia Lerma	Vegetación halofila	North Ametican deserts	Dry	Unassigned					0.0233167	trnL
Colonia Lerma	Vegetación halofila	North Ametican deserts	Dry	SolaUnassignedles	Convolvulaceae	Ipomoea			0.0217291	trnL
Colonia Lerma	Vegetación halofila	North Ametican deserts	Dry	Asterales	Asteraceae				0.0214315	trnL
Colonia Lerma	Vegetación halofila	North Ametican deserts	Dry	Fagales	Betulaceae	Corylus			0.0206377	trnL
Colonia Lerma	Vegetación halofila	North Ametican deserts	Dry	Asterales	Asteraceae				0.0201912	trnL
Colonia Lerma	Vegetación halofila	North Ametican deserts	Dry	Sapindales	Burseraceae	Bursera			0.0184549	trnL
Colonia Lerma	Vegetación halofila	North Ametican deserts	Dry	Fabales	Fabaceae				0.0140396	trnL
Colonia Lerma	Vegetación halofila	North Ametican deserts	Dry	Asterales	Asteraceae				0.011956	trnL
Colonia Lerma	Vegetación halofila	North Ametican deserts	Dry	Fagales	Betulaceae	Corylus			0.0117576	trnL
Colonia Lerma	Vegetación halofila	North Ametican deserts	Dry	Asterales	Asteraceae				0.0109142	trnL
Colonia Lerma	Vegetación halofila	North Ametican deserts	Dry	Unassigned					0.0100212	trnL
Colonia Lerma	Vegetación halofila	North Ametican deserts	Dry	Caryophyllales	Tamaricaceae	Tamarix			0.150303	ITS2
Colonia Lerma	Vegetación halofila	North Ametican deserts	Dry	Caryophyllales	Tamaricaceae	Tamarix			0.0990317	ITS2
Colonia Lerma	Vegetación halofila	North Ametican deserts	Dry	Caryophyllales	Tamaricaceae	Tamarix			0.0963993	ITS2
Colonia Lerma	Vegetación halofila	North Ametican deserts	Dry	Caryophyllales	Tamaricaceae	Tamarix			0.0675672	ITS2
Colonia Lerma	Vegetación halofila	North Ametican deserts	Dry	Asterales	Asteraceae	Lactuca			0.057288	ITS2
Colonia Lerma	Vegetación halofila	North Ametican deserts	Dry	Myrtales	Myrtaceae	Eucalyptus			0.0366041	ITS2
Colonia Lerma	Vegetación halofila	North Ametican deserts	Dry	Poales	Poaceae	Cynodon			0.0357266	ITS2
Colonia Lerma	Vegetación halofila	North Ametican deserts	Dry	Asterales	Asteraceae	Simsia			0.0149174	ITS2
Colonia Lerma	Vegetación halofila	North Ametican deserts	Dry	Caryophyllales	Tamaricaceae	Tamarix			0.0134132	ITS2
Colonia Lerma	Vegetación halofila	North Ametican deserts	Dry	Poales	Poaceae	Cynodon			0.012285	ITS2
Ejido el aguacate, Tepic	Bosque de pino-encino	Temparate forest	Wet	Asterales	Asteraceae	Bidens	Bd_pls	Wide distribution	0.0282052	ITS2
Ejido el aguacate, Tepic	Bosque de pino-encino	Temparate forest	Wet	Asterales	Asteraceae	Bidens	Bd_pls	Wide distribution	0.0264503	ITS2
Ejido el aguacate, Tepic	Bosque de pino-encino	Temparate forest	Wet	Asterales	Asteraceae	Bidens	Bd_pls	Wide distribution	0.0226896	ITS2
Ejido el aguacate, Tepic	Bosque de pino-encino	Temparate forest	Wet	Asterales	Asteraceae	Bidens	Bd_pls	Wide distribution	0.0178006	ITS2
Ejido el aguacate, Tepic	Bosque de pino-encino	Temparate forest	Wet	Asterales	Asteraceae	Bidens	Bd_pls	Wide distribution	0.0141653	ITS2
Ejido el aguacate, Tepic	Bosque de pino-encino	Temparate forest	Wet	Myrtales	Myrtaceae	Eugenia	Eu_axl	Mexico, Central America and Caribbean	0.0172992	ITS2
Ejido el aguacate, Tepic	Bosque de pino-encino	Temparate forest	Wet	GentiaUnassignedles	Rubiaceae	Hamelia	Hm_pat	Mexico to Central America	0.0304617	ITS2
Ejido el aguacate, Tepic	Bosque de pino-encino	Temparate forest	Wet	Rosales	Urticaceae	Myriocarpa	My_lon	Mexico to South America	0.324047	ITS2
Ejido el aguacate, Tepic	Bosque de pino-encino	Temparate forest	Wet	Rosales	Urticaceae	Myriocarpa	My_lon	Mexico to South America	0.0238178	ITS2
Ejido el aguacate, Tepic	Bosque de pino-encino	Temparate forest	Wet	Rosales	Urticaceae	Myriocarpa	My_lon	Mexico to South America	0.0224388	ITS2
Ejido el aguacate, Tepic	Bosque de pino-encino	Temparate forest	Wet	SolaUnassignedles	Convolvulaceae	Operculina	Op_pte	Mexico to South America	0.0172643	trnL
Ejido el aguacate, Tepic	Bosque de pino-encino	Temparate forest	Wet	Asterales	Asteraceae	Parthenium	Pr_hys	Wide distribution	0.0145414	ITS2
Ejido el aguacate, Tepic	Bosque de pino-encino	Temparate forest	Wet	Malpighiales	Euphorbiaceae	Ricinus	Rc_cmm	Wide distribution	0.129283	trnL
Ejido el aguacate, Tepic	Bosque de pino-encino	Temparate forest	Wet	Malpighiales	Euphorbiaceae	Ricinus	Rc_cmm	Wide distribution	0.0476255	trnL
Ejido el aguacate, Tepic	Bosque de pino-encino	Temparate forest	Wet	Malpighiales	Euphorbiaceae	Ricinus	Rc_cmm	Wide distribution	0.0467822	trnL
Ejido el aguacate, Tepic	Bosque de pino-encino	Temparate forest	Wet	Malpighiales	Euphorbiaceae	Ricinus	Rc_cmm	Wide distribution	0.011956	trnL
Ejido el aguacate, Tepic	Bosque de pino-encino	Temparate forest	Wet	Malpighiales	Euphorbiaceae	Ricinus	Rc_cmm	Wide distribution	0.0552823	ITS2
Ejido el aguacate, Tepic	Bosque de pino-encino	Temparate forest	Wet	Malpighiales	Euphorbiaceae	Ricinus	Rc_cmm	Wide distribution	0.0255728	ITS2
Ejido el aguacate, Tepic	Bosque de pino-encino	Temparate forest	Wet	Malpighiales	Euphorbiaceae	Ricinus	Rc_cmm	Wide distribution	0.0216867	ITS2
Ejido el aguacate, Tepic	Bosque de pino-encino	Temparate forest	Wet	Malpighiales	Euphorbiaceae	Ricinus	Rc_cmm	Wide distribution	0.0194303	ITS2
Ejido el aguacate, Tepic	Bosque de pino-encino	Temparate forest	Wet	Malpighiales	Euphorbiaceae	Ricinus	Rc_cmm	Wide distribution	0.0165471	ITS2
Ejido el aguacate, Tepic	Bosque de pino-encino	Temparate forest	Wet	Malpighiales	Euphorbiaceae	Ricinus	Rc_cmm	Wide distribution	0.0141653	ITS2
Ejido el aguacate, Tepic	Bosque de pino-encino	Temparate forest	Wet	Malpighiales	Euphorbiaceae	Ricinus	Rc_cmm	Wide distribution	0.0132878	ITS2
Ejido el aguacate, Tepic	Bosque de pino-encino	Temparate forest	Wet	Myrtales	Myrtaceae				0.165846	trnL
Ejido el aguacate, Tepic	Bosque de pino-encino	Temparate forest	Wet	Sapindales	Rutaceae	Zanthoxylum			0.133054	trnL
Ejido el aguacate, Tepic	Bosque de pino-encino	Temparate forest	Wet	Myrtales	Myrtaceae				0.126753	trnL
Ejido el aguacate, Tepic	Bosque de pino-encino	Temparate forest	Wet	Sapindales	Burseraceae	Bursera			0.111771	trnL
Ejido el aguacate, Tepic	Bosque de pino-encino	Temparate forest	Wet	Asterales	Asteraceae				0.0538268	trnL
Ejido el aguacate, Tepic	Bosque de pino-encino	Temparate forest	Wet	Sapindales	Rutaceae	Zanthoxylum			0.0495107	trnL
Ejido el aguacate, Tepic	Bosque de pino-encino	Temparate forest	Wet	Sapindales	Burseraceae	Bursera			0.045145	trnL
Ejido el aguacate, Tepic	Bosque de pino-encino	Temparate forest	Wet	Sapindales	Rutaceae	Zanthoxylum			0.0417716	trnL
Ejido el aguacate, Tepic	Bosque de pino-encino	Temparate forest	Wet	Asterales	Asteraceae				0.0319984	trnL
Ejido el aguacate, Tepic	Bosque de pino-encino	Temparate forest	Wet	Unassigned					0.0285753	trnL
Ejido el aguacate, Tepic	Bosque de pino-encino	Temparate forest	Wet	Asterales	Asteraceae				0.0281288	trnL
Ejido el aguacate, Tepic	Bosque de pino-encino	Temparate forest	Wet	Myrtales	Myrtaceae				0.0266405	trnL
Ejido el aguacate, Tepic	Bosque de pino-encino	Temparate forest	Wet	Sapindales	Burseraceae	Bursera			0.0258964	trnL
Ejido el aguacate, Tepic	Bosque de pino-encino	Temparate forest	Wet	Asterales	Asteraceae				0.0252514	trnL
Ejido el aguacate, Tepic	Bosque de pino-encino	Temparate forest	Wet	Laurales	Lauraceae	Persea			0.021878	trnL
Ejido el aguacate, Tepic	Bosque de pino-encino	Temparate forest	Wet	Myrtales	Myrtaceae				0.0202408	trnL
Ejido el aguacate, Tepic	Bosque de pino-encino	Temparate forest	Wet	Sapindales	Burseraceae	Bursera			0.0186037	trnL
Ejido el aguacate, Tepic	Bosque de pino-encino	Temparate forest	Wet	Laurales	Lauraceae	Persea			0.0173139	trnL
Ejido el aguacate, Tepic	Bosque de pino-encino	Temparate forest	Wet	Unassigned					0.0157263	trnL
Ejido el aguacate, Tepic	Bosque de pino-encino	Temparate forest	Wet	Unassigned					0.0132458	trnL
Ejido el aguacate, Tepic	Bosque de pino-encino	Temparate forest	Wet	Laurales	Lauraceae	Persea			0.0132458	trnL
Ejido el aguacate, Tepic	Bosque de pino-encino	Temparate forest	Wet	Poales	Poaceae				0.0120056	trnL
Ejido el aguacate, Tepic	Bosque de pino-encino	Temparate forest	Wet	Asterales	Asteraceae				0.0113607	trnL
Ejido el aguacate, Tepic	Bosque de pino-encino	Temparate forest	Wet	Myrtales	Myrtaceae	Eugenia			0.512959	ITS2
Ejido el aguacate, Tepic	Bosque de pino-encino	Temparate forest	Wet	Myrtales	Myrtaceae	Eugenia			0.311762	ITS2
Ejido el aguacate, Tepic	Bosque de pino-encino	Temparate forest	Wet	Myrtales	Myrtaceae	Eugenia			0.304993	ITS2
Ejido el aguacate, Tepic	Bosque de pino-encino	Temparate forest	Wet	Myrtales	Myrtaceae	Eugenia			0.194177	ITS2
Ejido el aguacate, Tepic	Bosque de pino-encino	Temparate forest	Wet	Myrtales	Myrtaceae	Eugenia			0.122223	ITS2
Ejido el aguacate, Tepic	Bosque de pino-encino	Temparate forest	Wet	Myrtales	Myrtaceae	Eugenia			0.0859947	ITS2
Ejido el aguacate, Tepic	Bosque de pino-encino	Temparate forest	Wet	Unassigned					0.0204331	ITS2
Ejido San Pedro, la Paz	Matorral sarcocaule	North Ametican deserts	Wet	Caryophyllales	Amaranthaceae	Amaranthus	Am_wts	Mexico to USA	0.0107807	ITS2
Ejido San Pedro, la Paz	Matorral sarcocaule	North Ametican deserts	Wet	Asterales	Asteraceae	Ambrosia	Am_cam	North America	0.0673165	ITS2
Ejido San Pedro, la Paz	Matorral sarcocaule	North Ametican deserts	Wet	Asterales	Asteraceae	Ambrosia	Am_cam	North America	0.0645587	ITS2
Ejido San Pedro, la Paz	Matorral sarcocaule	North Ametican deserts	Wet	Asterales	Asteraceae	Ambrosia	Am_cam	North America	0.0441255	ITS2
Ejido San Pedro, la Paz	Matorral sarcocaule	North Ametican deserts	Wet	Asterales	Asteraceae	Ambrosia	Am_cam	North America	0.025322	ITS2
Ejido San Pedro, la Paz	Matorral sarcocaule	North Ametican deserts	Wet	Asterales	Asteraceae	Ambrosia	Am_cam	North America	0.0250713	ITS2
Ejido San Pedro, la Paz	Matorral sarcocaule	North Ametican deserts	Wet	Asterales	Asteraceae	Ambrosia	Am_cam	North America	0.0195556	ITS2
Ejido San Pedro, la Paz	Matorral sarcocaule	North Ametican deserts	Wet	Asterales	Asteraceae	Baccharis	Bc_pil	North America	0.0274531	ITS2
Ejido San Pedro, la Paz	Matorral sarcocaule	North Ametican deserts	Wet	Asterales	Asteraceae	Baccharis	Bc_pil	North America	0.0130371	ITS2
Ejido San Pedro, la Paz	Matorral sarcocaule	North Ametican deserts	Wet	CommeliUnassignedles	Commelinaceae	Callisia	Cll_gnt	Wide distribution	0.0140399	ITS2
Ejido San Pedro, la Paz	Matorral sarcocaule	North Ametican deserts	Wet	Asterales	Asteraceae	Cosmos	Cs_slp	Wide distribution	0.0112821	ITS2
Ejido San Pedro, la Paz	Matorral sarcocaule	North Ametican deserts	Wet	Myrtales	Myrtaceae	Eucalyptus	Eu_trt	Exotic	0.0160456	ITS2
Ejido San Pedro, la Paz	Matorral sarcocaule	North Ametican deserts	Wet	Malpighiales	Euphorbiaceae	Jatropha	Jt_plt	Micro endemic	0.0258235	ITS2
Ejido San Pedro, la Paz	Matorral sarcocaule	North Ametican deserts	Wet	Rosales	Moraceae	Morus	Mr_clt	Mexico to Central America	0.0204331	ITS2
Ejido San Pedro, la Paz	Matorral sarcocaule	North Ametican deserts	Wet	Rosales	Moraceae	Morus	Mr_clt	Mexico to Central America	0.0130371	ITS2
Ejido San Pedro, la Paz	Matorral sarcocaule	North Ametican deserts	Wet	Rosales	Moraceae	Morus	Mr_clt	Mexico to Central America	0.0102792	ITS2
Ejido San Pedro, la Paz	Matorral sarcocaule	North Ametican deserts	Wet	Caryophyllales	Achatocarpaceae	Phaulothamnus	Ph_spn	Mexico	0.0196455	trnL
Ejido San Pedro, la Paz	Matorral sarcocaule	North Ametican deserts	Wet	Caryophyllales	Achatocarpaceae	Phaulothamnus	Ph_spn	Mexico	0.012204	trnL
Ejido San Pedro, la Paz	Matorral sarcocaule	North Ametican deserts	Wet	Brassicales	Resedaceae	Reseda	Rs_ltl	Wide distribution	0.0505187	ITS2
Ejido San Pedro, la Paz	Matorral sarcocaule	North Ametican deserts	Wet	Brassicales	Resedaceae	Reseda	Rs_ltl	Wide distribution	0.0363534	ITS2
Ejido San Pedro, la Paz	Matorral sarcocaule	North Ametican deserts	Wet	Brassicales	Resedaceae	Reseda	Rs_ltl	Wide distribution	0.0219374	ITS2
Ejido San Pedro, la Paz	Matorral sarcocaule	North Ametican deserts	Wet	Brassicales	Resedaceae	Reseda	Rs_ltl	Wide distribution	0.0180514	ITS2
Ejido San Pedro, la Paz	Matorral sarcocaule	North Ametican deserts	Wet	Brassicales	Resedaceae	Reseda	Rs_ltl	Wide distribution	0.0169231	ITS2
Ejido San Pedro, la Paz	Matorral sarcocaule	North Ametican deserts	Wet	Brassicales	Resedaceae	Reseda	Rs_ltl	Wide distribution	0.0120342	ITS2
Ejido San Pedro, la Paz	Matorral sarcocaule	North Ametican deserts	Wet	Sapindales	Anacardiaceae	Schinus	Sc_mol	Exotic	0.0141653	ITS2
Ejido San Pedro, la Paz	Matorral sarcocaule	North Ametican deserts	Wet	Sapindales	Anacardiaceae	Schinus	Sc_mol	Exotic	0.0104046	ITS2
Ejido San Pedro, la Paz	Matorral sarcocaule	North Ametican deserts	Wet	Asterales	Asteraceae	Verbesina	Vb_enc	Wide distribution	0.235044	ITS2
Ejido San Pedro, la Paz	Matorral sarcocaule	North Ametican deserts	Wet	Asterales	Asteraceae	Verbesina	Vb_enc	Wide distribution	0.117585	ITS2
Ejido San Pedro, la Paz	Matorral sarcocaule	North Ametican deserts	Wet	Asterales	Asteraceae	Verbesina	Vb_enc	Wide distribution	0.0234417	ITS2
Ejido San Pedro, la Paz	Matorral sarcocaule	North Ametican deserts	Wet	Sapindales	Burseraceae	Bursera			0.260899	trnL
Ejido San Pedro, la Paz	Matorral sarcocaule	North Ametican deserts	Wet	Sapindales	Burseraceae	Bursera			0.173238	trnL
Ejido San Pedro, la Paz	Matorral sarcocaule	North Ametican deserts	Wet	Sapindales	Burseraceae	Bursera			0.151658	trnL
Ejido San Pedro, la Paz	Matorral sarcocaule	North Ametican deserts	Wet	Sapindales	Burseraceae	Bursera			0.087115	trnL
Ejido San Pedro, la Paz	Matorral sarcocaule	North Ametican deserts	Wet	Asterales	Asteraceae				0.0600776	trnL
Ejido San Pedro, la Paz	Matorral sarcocaule	North Ametican deserts	Wet	Asterales	Asteraceae				0.0551662	trnL
Ejido San Pedro, la Paz	Matorral sarcocaule	North Ametican deserts	Wet	Asterales	Asteraceae				0.0407297	trnL
Ejido San Pedro, la Paz	Matorral sarcocaule	North Ametican deserts	Wet	Asterales	Asteraceae				0.0318992	trnL
Ejido San Pedro, la Paz	Matorral sarcocaule	North Ametican deserts	Wet	Fabales	Fabaceae				0.0194471	trnL
Ejido San Pedro, la Paz	Matorral sarcocaule	North Ametican deserts	Wet	Sapindales	Burseraceae	Protium			0.0145853	trnL
Ejido San Pedro, la Paz	Matorral sarcocaule	North Ametican deserts	Wet	Unassigned					0.0140396	trnL
Ejido San Pedro, la Paz	Matorral sarcocaule	North Ametican deserts	Wet	Fabales	Fabaceae				0.0119064	trnL
Ejido San Pedro, la Paz	Matorral sarcocaule	North Ametican deserts	Wet	Poales	Poaceae				0.0113607	trnL
Ejido San Pedro, la Paz	Matorral sarcocaule	North Ametican deserts	Wet	Ranunculales	Papaveraceae	Papaver			0.0111622	trnL
Ejido San Pedro, la Paz	Matorral sarcocaule	North Ametican deserts	Wet	Sapindales	Burseraceae	Protium			0.0108646	trnL
Ejido San Pedro, la Paz	Matorral sarcocaule	North Ametican deserts	Wet	Sapindales	Burseraceae	Protium			0.0102196	trnL
Ejido San Pedro, la Paz	Matorral sarcocaule	North Ametican deserts	Wet	Unassigned					0.156947	ITS2
Ejido San Pedro, la Paz	Matorral sarcocaule	North Ametican deserts	Wet	Unassigned					0.0255728	ITS2
Ejido San Pedro, la Paz	Matorral sarcocaule	North Ametican deserts	Wet	Unassigned					0.0224388	ITS2
Ejido San Pedro, la Paz	Matorral sarcocaule	North Ametican deserts	Wet	Unassigned					0.0218121	ITS2
Ejido San Pedro, la Paz	Matorral sarcocaule	North Ametican deserts	Wet	Unassigned					0.016171	ITS2
Ejido San Pedro, la Paz	Matorral sarcocaule	North Ametican deserts	Wet	Asterales	Asteraceae	Ambrosia			0.0151682	ITS2
Ejido San Pedro, la Paz	Matorral sarcocaule	North Ametican deserts	Wet	Ericales	Actinidiaceae	Saurauia			0.0140399	ITS2
Ejido San Pedro, la Paz	Matorral sarcocaule	North Ametican deserts	Wet	Unassigned					0.0139146	ITS2
Ejido San Pedro, la Paz	Matorral sarcocaule	North Ametican deserts	Wet	Unassigned					0.0124103	ITS2
Ejido San Pedro, la Paz	Matorral sarcocaule	North Ametican deserts	Wet	Unassigned					0.0101539	ITS2
El botadero, Marismas	Manglar	Warm humid-forest	Wet	Caryophyllales	Amaranthaceae	Amaranthus	Am_grg	Mexico to USA	0.124967	trnL
El botadero, Marismas	Manglar	Warm humid-forest	Wet	Caryophyllales	Amaranthaceae	Amaranthus	Am_grg	Mexico to USA	0.0467325	trnL
El botadero, Marismas	Manglar	Warm humid-forest	Wet	Caryophyllales	Amaranthaceae	Amaranthus	Am_grg	Mexico to USA	0.0386461	trnL
El botadero, Marismas	Manglar	Warm humid-forest	Wet	Caryophyllales	Amaranthaceae	Amaranthus	Am_wts	Mexico to USA	0.197311	ITS2
El botadero, Marismas	Manglar	Warm humid-forest	Wet	Caryophyllales	Amaranthaceae	Amaranthus	Am_wts	Mexico to USA	0.109436	ITS2
El botadero, Marismas	Manglar	Warm humid-forest	Wet	Caryophyllales	Amaranthaceae	Amaranthus	Am_wts	Mexico to USA	0.059419	ITS2
El botadero, Marismas	Manglar	Warm humid-forest	Wet	Caryophyllales	Amaranthaceae	Amaranthus	Am_wts	Mexico to USA	0.0366041	ITS2
El botadero, Marismas	Manglar	Warm humid-forest	Wet	Caryophyllales	Amaranthaceae	Amaranthus	Am_wts	Mexico to USA	0.0304617	ITS2
El botadero, Marismas	Manglar	Warm humid-forest	Wet	Caryophyllales	Amaranthaceae	Amaranthus	Am_wts	Mexico to USA	0.0205585	ITS2
El botadero, Marismas	Manglar	Warm humid-forest	Wet	Caryophyllales	Amaranthaceae	Amaranthus	Am_wts	Mexico to USA	0.0166724	ITS2
El botadero, Marismas	Manglar	Warm humid-forest	Wet	Caryophyllales	Amaranthaceae	Amaranthus	Am_wts	Mexico to USA	0.0130371	ITS2
El botadero, Marismas	Manglar	Warm humid-forest	Wet	Asterales	Asteraceae	Ambrosia	Am_amb	Mexico to USA	0.0210599	ITS2
El botadero, Marismas	Manglar	Warm humid-forest	Wet	Arecales	Arecaceae	Cocos	Cc_ncf	Wide distribution	0.016024	trnL
El botadero, Marismas	Manglar	Warm humid-forest	Wet	Arecales	Arecaceae	Cocos	Cc_ncf	Wide distribution	0.0129482	trnL
El botadero, Marismas	Manglar	Warm humid-forest	Wet	Malpighiales	Euphorbiaceae	Jatropha	Jt_gss	Wide distribution	0.0151806	trnL
El botadero, Marismas	Manglar	Warm humid-forest	Wet	Asterales	Asteraceae	Parthenium	Pr_hys	Wide distribution	0.127112	ITS2
El botadero, Marismas	Manglar	Warm humid-forest	Wet	Asterales	Asteraceae	Parthenium	Pr_hys	Wide distribution	0.0903821	ITS2
El botadero, Marismas	Manglar	Warm humid-forest	Wet	Asterales	Asteraceae	Parthenium	Pr_hys	Wide distribution	0.0549062	ITS2
El botadero, Marismas	Manglar	Warm humid-forest	Wet	Asterales	Asteraceae	Parthenium	Pr_hys	Wide distribution	0.0387352	ITS2
El botadero, Marismas	Manglar	Warm humid-forest	Wet	Asterales	Asteraceae	Parthenium	Pr_hys	Wide distribution	0.0310884	ITS2
El botadero, Marismas	Manglar	Warm humid-forest	Wet	Asterales	Asteraceae	Parthenium	Pr_hys	Wide distribution	0.0255728	ITS2
El botadero, Marismas	Manglar	Warm humid-forest	Wet	Asterales	Asteraceae	Parthenium	Pr_hys	Wide distribution	0.0191796	ITS2
El botadero, Marismas	Manglar	Warm humid-forest	Wet	Asterales	Asteraceae	Parthenium	Pr_hys	Wide distribution	0.0189289	ITS2
El botadero, Marismas	Manglar	Warm humid-forest	Wet	Asterales	Asteraceae	Parthenium	Pr_hys	Wide distribution	0.0160456	ITS2
El botadero, Marismas	Manglar	Warm humid-forest	Wet	Asterales	Asteraceae	Parthenium	Pr_hys	Wide distribution	0.0102792	ITS2
El botadero, Marismas	Manglar	Warm humid-forest	Wet	Caryophyllales	Achatocarpaceae	Phaulothamnus	Ph_spn	Mexico	0.0535787	trnL
El botadero, Marismas	Manglar	Warm humid-forest	Wet	Malpighiales	Euphorbiaceae	Ricinus	Rc_cmm	Wide distribution	0.12467	trnL
El botadero, Marismas	Manglar	Warm humid-forest	Wet	Malpighiales	Euphorbiaceae	Ricinus	Rc_cmm	Wide distribution	0.0369594	trnL
El botadero, Marismas	Manglar	Warm humid-forest	Wet	Malpighiales	Euphorbiaceae	Ricinus	Rc_cmm	Wide distribution	0.026839	trnL
El botadero, Marismas	Manglar	Warm humid-forest	Wet	Malpighiales	Euphorbiaceae	Ricinus	Rc_cmm	Wide distribution	0.0152302	trnL
El botadero, Marismas	Manglar	Warm humid-forest	Wet	Malpighiales	Euphorbiaceae	Ricinus	Rc_cmm	Wide distribution	0.0762168	ITS2
El botadero, Marismas	Manglar	Warm humid-forest	Wet	Malpighiales	Euphorbiaceae	Ricinus	Rc_cmm	Wide distribution	0.0382338	ITS2
El botadero, Marismas	Manglar	Warm humid-forest	Wet	Malpighiales	Euphorbiaceae	Ricinus	Rc_cmm	Wide distribution	0.025322	ITS2
El botadero, Marismas	Manglar	Warm humid-forest	Wet	Malpighiales	Euphorbiaceae	Ricinus	Rc_cmm	Wide distribution	0.0176753	ITS2
El botadero, Marismas	Manglar	Warm humid-forest	Wet	Malpighiales	Euphorbiaceae	Ricinus	Rc_cmm	Wide distribution	0.0139146	ITS2
El botadero, Marismas	Manglar	Warm humid-forest	Wet	Malpighiales	Euphorbiaceae	Stillingia	Stl_syl	Mexico to USA	0.0313392	ITS2
El botadero, Marismas	Manglar	Warm humid-forest	Wet	Malpighiales	Euphorbiaceae	Stillingia	Stl_syl	Mexico to USA	0.0170485	ITS2
El botadero, Marismas	Manglar	Warm humid-forest	Wet	Malpighiales	Euphorbiaceae	Stillingia	Stl_syl	Mexico to USA	0.0156696	ITS2
El botadero, Marismas	Manglar	Warm humid-forest	Wet	Malpighiales	Euphorbiaceae	Stillingia	Stl_syl	Mexico to USA	0.0100285	ITS2
El botadero, Marismas	Manglar	Warm humid-forest	Wet	Fabales	Fabaceae	Erythrophleum			0.159794	trnL
El botadero, Marismas	Manglar	Warm humid-forest	Wet	Fabales	Fabaceae	Erythrophleum			0.126208	trnL
El botadero, Marismas	Manglar	Warm humid-forest	Wet	Fabales	Fabaceae	Erythrophleum			0.118419	trnL
El botadero, Marismas	Manglar	Warm humid-forest	Wet	Asterales	Asteraceae				0.0710414	trnL
El botadero, Marismas	Manglar	Warm humid-forest	Wet	Fabales	Fabaceae	Erythrophleum			0.0439048	trnL
El botadero, Marismas	Manglar	Warm humid-forest	Wet	Asterales	Asteraceae				0.0274839	trnL
El botadero, Marismas	Manglar	Warm humid-forest	Wet	Lamiales	Orobanchaceae	Sopubia			0.0238624	trnL
El botadero, Marismas	Manglar	Warm humid-forest	Wet	Unassigned					0.0238624	trnL
El botadero, Marismas	Manglar	Warm humid-forest	Wet	Brassicales	Capparaceae				0.0196455	trnL
El botadero, Marismas	Manglar	Warm humid-forest	Wet	Malpighiales	Euphorbiaceae	Sapium			0.0190502	trnL
El botadero, Marismas	Manglar	Warm humid-forest	Wet	Asterales	Asteraceae				0.0149326	trnL
El botadero, Marismas	Manglar	Warm humid-forest	Wet	Unassigned					0.0128986	trnL
El botadero, Marismas	Manglar	Warm humid-forest	Wet	Unassigned					0.0441255	ITS2
El botadero, Marismas	Manglar	Warm humid-forest	Wet	Asterales	Asteraceae	Ambrosia			0.0354759	ITS2
El botadero, Marismas	Manglar	Warm humid-forest	Wet	Unassigned					0.0154189	ITS2
El botadero, Marismas	Manglar	Warm humid-forest	Wet	Unassigned					0.0131624	ITS2
El fuerte	Matorral sarcocaule	Warm dry-forest	Wet	Malpighiales	Euphorbiaceae	Adelia	Ad_obv	Micro endemic	0.0156696	ITS2
El fuerte	Matorral sarcocaule	Warm dry-forest	Wet	Malpighiales	Euphorbiaceae	Adelia	Ad_obv	Microendemic	0.010906	ITS2
El fuerte	Matorral sarcocaule	Warm dry-forest	Wet	Asterales	Asteraceae	Baccharis	Bc_pil	North America	0.0274531	ITS2
El fuerte	Matorral sarcocaule	Warm dry-forest	Wet	Asterales	Asteraceae	Baccharis	Bc_pil	North America	0.0261995	ITS2
El fuerte	Matorral sarcocaule	Warm dry-forest	Wet	Asterales	Asteraceae	Baccharis	Bc_pil	North America	0.0206838	ITS2
El fuerte	Matorral sarcocaule	Warm dry-forest	Wet	Asterales	Asteraceae	Baccharis	Bc_pil	North America	0.0181767	ITS2
El fuerte	Matorral sarcocaule	Warm dry-forest	Wet	Asterales	Asteraceae	Baccharis	Bc_pil	North America	0.0171739	ITS2
El fuerte	Matorral sarcocaule	Warm dry-forest	Wet	Asterales	Asteraceae	Baccharis	Bc_pil	North America	0.0104046	ITS2
El fuerte	Matorral sarcocaule	Warm dry-forest	Wet	CommeliUnassignedles	Commelinaceae	Callisia	Cll_gnt	Wide distribution	0.0618008	ITS2
El fuerte	Matorral sarcocaule	Warm dry-forest	Wet	CommeliUnassignedles	Commelinaceae	Callisia	Cll_gnt	Wide distribution	0.021436	ITS2
El fuerte	Matorral sarcocaule	Warm dry-forest	Wet	Malpighiales	Euphorbiaceae	Croton	Cr_alm	Mexico	0.0561598	ITS2
El fuerte	Matorral sarcocaule	Warm dry-forest	Wet	Malpighiales	Euphorbiaceae	Croton	Cr_alm	Mexico	0.0333449	ITS2
El fuerte	Matorral sarcocaule	Warm dry-forest	Wet	Malpighiales	Euphorbiaceae	Croton	Cr_alm	Mexico	0.023191	ITS2
El fuerte	Matorral sarcocaule	Warm dry-forest	Wet	Myrtales	Myrtaceae	Eucalyptus	Eu_trt	Exotic	0.01053	ITS2
El fuerte	Matorral sarcocaule	Warm dry-forest	Wet	SolaUnassignedles	Convolvulaceae	Ipomoea	Ip_ind	Wide distribution	0.017926	ITS2
El fuerte	Matorral sarcocaule	Warm dry-forest	Wet	SolaUnassignedles	Convolvulaceae	Ipomoea	Ip_ind	Wide distribution	0.0129117	ITS2
El fuerte	Matorral sarcocaule	Warm dry-forest	Wet	Malpighiales	Euphorbiaceae	Jatropha	Jt_plt	Micro endemic	0.0705758	ITS2
El fuerte	Matorral sarcocaule	Warm dry-forest	Wet	Malpighiales	Euphorbiaceae	Jatropha	Jt_plt	Micro endemic	0.0546555	ITS2
El fuerte	Matorral sarcocaule	Warm dry-forest	Wet	Malpighiales	Euphorbiaceae	Jatropha	Jt_plt	Micro endemic	0.0423705	ITS2
El fuerte	Matorral sarcocaule	Warm dry-forest	Wet	Caryophyllales	Achatocarpaceae	Phaulothamnus	Ph_spn	Mexico	0.0216795	trnL
El fuerte	Matorral sarcocaule	Warm dry-forest	Wet	Fabales	Fabaceae	Prosopis	Pr_art	Micro endemic	0.0184274	ITS2
El fuerte	Matorral sarcocaule	Warm dry-forest	Wet	Myrtales	Myrtaceae	Psidium	Ps_gjv	Wide distribution	0.021436	ITS2
El fuerte	Matorral sarcocaule	Warm dry-forest	Wet	Brassicales	Resedaceae	Reseda	Rs_ltl	Wide distribution	0.0140399	ITS2
El fuerte	Matorral sarcocaule	Warm dry-forest	Wet	Brassicales	Resedaceae	Reseda	Rs_ltl	Wide distribution	0.0127864	ITS2
El fuerte	Matorral sarcocaule	Warm dry-forest	Wet	Sapindales	Anacardiaceae	Schinus	Sc_mol	Exotic	0.0436241	ITS2
El fuerte	Matorral sarcocaule	Warm dry-forest	Wet	Asterales	Asteraceae	Stuessya	St_apc	Micro endemic	0.0150428	ITS2
El fuerte	Matorral sarcocaule	Warm dry-forest	Wet	Fabales	Fabaceae	Trifolium	Tr_rep	Wide distribution	0.0293335	ITS2
El fuerte	Matorral sarcocaule	Warm dry-forest	Wet	Fabales	Fabaceae	Trifolium	Tr_rep	Wide distribution	0.0206838	ITS2
El fuerte	Matorral sarcocaule	Warm dry-forest	Wet	Fabales	Fabaceae	Trifolium	Tr_rep	Wide distribution	0.0150428	ITS2
El fuerte	Matorral sarcocaule	Warm dry-forest	Wet	Sapindales	Rutaceae	Zanthoxylum	Zn_mll	Mexico to Central America	0.0208092	ITS2
El fuerte	Matorral sarcocaule	Warm dry-forest	Wet	Sapindales	Burseraceae	Bursera			0.265661	trnL
El fuerte	Matorral sarcocaule	Warm dry-forest	Wet	Sapindales	Burseraceae	Bursera			0.195116	trnL
El fuerte	Matorral sarcocaule	Warm dry-forest	Wet	Sapindales	Burseraceae	Bursera			0.171154	trnL
El fuerte	Matorral sarcocaule	Warm dry-forest	Wet	Sapindales	Burseraceae	Bursera			0.149326	trnL
El fuerte	Matorral sarcocaule	Warm dry-forest	Wet	Fabales	Fabaceae				0.0781852	trnL
El fuerte	Matorral sarcocaule	Warm dry-forest	Wet	Asterales	Asteraceae				0.0459388	trnL
El fuerte	Matorral sarcocaule	Warm dry-forest	Wet	Asterales	Asteraceae				0.0444009	trnL
El fuerte	Matorral sarcocaule	Warm dry-forest	Wet	Asterales	Asteraceae				0.0398368	trnL
El fuerte	Matorral sarcocaule	Warm dry-forest	Wet	Fabales	Fabaceae				0.0329906	trnL
El fuerte	Matorral sarcocaule	Warm dry-forest	Wet	Fabales	Fabaceae				0.0215803	trnL
El fuerte	Matorral sarcocaule	Warm dry-forest	Wet	Unassigned					0.0181076	trnL
El fuerte	Matorral sarcocaule	Warm dry-forest	Wet	Asterales	Asteraceae				0.0166193	trnL
El fuerte	Matorral sarcocaule	Warm dry-forest	Wet	Fabales	Fabaceae				0.0145853	trnL
El fuerte	Matorral sarcocaule	Warm dry-forest	Wet	Malpighiales	Euphorbiaceae	Croton			0.0123033	trnL
El fuerte	Matorral sarcocaule	Warm dry-forest	Wet	Asterales	Asteraceae	Simsia			0.0551569	ITS2
El fuerte	Matorral sarcocaule	Warm dry-forest	Wet	Asterales	Asteraceae	Simsia			0.0378577	ITS2
El fuerte	Matorral sarcocaule	Warm dry-forest	Wet	Asterales	Asteraceae	Simsia			0.0289574	ITS2
El fuerte	Matorral sarcocaule	Warm dry-forest	Wet	Asterales	Asteraceae	Simsia			0.0273277	ITS2
El fuerte	Matorral sarcocaule	Warm dry-forest	Wet	Unassigned					0.0213106	ITS2
El fuerte	Matorral sarcocaule	Warm dry-forest	Wet	Unassigned					0.0211853	ITS2
El fuerte	Matorral sarcocaule	Warm dry-forest	Wet	Asterales	Asteraceae	Viguiera			0.0151682	ITS2
El fuerte	Matorral sarcocaule	Warm dry-forest	Wet	Unassigned					0.0146667	ITS2
El Jobero I	Selva Baja Caducifolia	Warm dry-forest	Wet	Fabales	Fabaceae	Apoplanesia	Ap_pnc	Mexico to Central America	0.471344	trnL
El Jobero I	Selva Baja Caducifolia	Warm dry-forest	Wet	Fabales	Fabaceae	Apoplanesia	Ap_pnc	Mexico to Central America	0.378176	trnL
El Jobero I	Selva Baja Caducifolia	Warm dry-forest	Wet	Fabales	Fabaceae	Apoplanesia	Ap_pnc	Mexico to Central America	0.241898	trnL
El Jobero I	Selva Baja Caducifolia	Warm dry-forest	Wet	Fabales	Fabaceae	Apoplanesia	Ap_pnc	Mexico to Central America	0.196306	trnL
El Jobero I	Selva Baja Caducifolia	Warm dry-forest	Wet	Fabales	Fabaceae	Apoplanesia	Ap_pnc	Mexico to Central America	0.193628	trnL
El Jobero I	Selva Baja Caducifolia	Warm dry-forest	Wet	Fabales	Fabaceae	Apoplanesia	Ap_pnc	Mexico to Central America	0.0256979	trnL
El Jobero I	Selva Baja Caducifolia	Warm dry-forest	Wet	Fabales	Fabaceae	Apoplanesia	Ap_pnc	Mexico to Central America	0.0163217	trnL
El Jobero I	Selva Baja Caducifolia	Warm dry-forest	Wet	Fabales	Fabaceae	Apoplanesia	Ap_pnc	Mexico to Central America	0.0159248	trnL
El Jobero I	Selva Baja Caducifolia	Warm dry-forest	Wet	Fabales	Fabaceae	Apoplanesia	Ap_pnc	Mexico to Central America	0.0123033	trnL
El Jobero I	Selva Baja Caducifolia	Warm dry-forest	Wet	Fabales	Fabaceae	Apoplanesia	Ap_pnc	Mexico to Central America	0.0111126	trnL
El Jobero I	Selva Baja Caducifolia	Warm dry-forest	Wet	Fabales	Fabaceae	Apoplanesia	Ap_pnc	Mexico to Central America	0.0103189	trnL
El Jobero I	Selva Baja Caducifolia	Warm dry-forest	Wet	Fabales	Fabaceae	Apoplanesia	Ap_pnc	Mexico to Central America	0.01017	trnL
El Jobero I	Selva Baja Caducifolia	Warm dry-forest	Wet	GentiaUnassignedles	Rubiaceae	Borreria	Br_spn	Mexico to South America	0.0208092	ITS2
El Jobero I	Selva Baja Caducifolia	Warm dry-forest	Wet	Arecales	Arecaceae	Cocos	Cc_ncf	Wide distribution	0.122834	trnL
El Jobero I	Selva Baja Caducifolia	Warm dry-forest	Wet	Arecales	Arecaceae	Cocos	Cc_ncf	Wide distribution	0.0441528	trnL
El Jobero I	Selva Baja Caducifolia	Warm dry-forest	Wet	Arecales	Arecaceae	Cocos	Cc_ncf	Wide distribution	0.0190502	trnL
El Jobero I	Selva Baja Caducifolia	Warm dry-forest	Wet	Arecales	Arecaceae	Cocos	Cc_ncf	Wide distribution	0.0119064	trnL
El Jobero I	Selva Baja Caducifolia	Warm dry-forest	Wet	Arecales	Arecaceae	Cocos	Cc_ncf	Wide distribution	0.0106165	trnL
El Jobero I	Selva Baja Caducifolia	Warm dry-forest	Wet	Malpighiales	Euphorbiaceae	Croton	Cr_hyp	Micro endemic	0.0131624	ITS2
El Jobero I	Selva Baja Caducifolia	Warm dry-forest	Wet	Malpighiales	Euphorbiaceae	Croton	Cr_yns	Micro endemic	0.0493619	trnL
El Jobero I	Selva Baja Caducifolia	Warm dry-forest	Wet	Malpighiales	Euphorbiaceae	Croton	Cr_yns	Micro endemic	0.0100212	trnL
El Jobero I	Selva Baja Caducifolia	Warm dry-forest	Wet	Dipsacales	Caprifoliaceae	Lonicera	Ln_jpn	Exotic	0.048965	trnL
El Jobero I	Selva Baja Caducifolia	Warm dry-forest	Wet	Dipsacales	Caprifoliaceae	Lonicera	Ln_jpn	Exotic	0.0121544	trnL
El Jobero I	Selva Baja Caducifolia	Warm dry-forest	Wet	Sapindales	Anacardiaceae	Mangifera	Mn_ind	Wide distribution	0.0161232	trnL
El Jobero I	Selva Baja Caducifolia	Warm dry-forest	Wet	Caryophyllales	Polygonaceae	Persicaria	Pr_lap	Wide distribution	0.0278292	ITS2
El Jobero I	Selva Baja Caducifolia	Warm dry-forest	Wet	Caryophyllales	Polygonaceae	Persicaria	Pr_lap	Wide distribution	0.0160456	ITS2
El Jobero I	Selva Baja Caducifolia	Warm dry-forest	Wet	Caryophyllales	Polygonaceae	Persicaria	Pr_lap	Wide distribution	0.0115328	ITS2
El Jobero I	Selva Baja Caducifolia	Warm dry-forest	Wet	Asterales	Asteraceae	Stuessya	St_apc	Micro endemic	0.0402395	ITS2
El Jobero I	Selva Baja Caducifolia	Warm dry-forest	Wet	Asterales	Asteraceae	Stuessya	St_apc	Micro endemic	0.026701	ITS2
El Jobero I	Selva Baja Caducifolia	Warm dry-forest	Wet	Malvales	Malvaceae	Triumfetta	Tr_lap	Mexico to South America	0.0260742	ITS2
El Jobero I	Selva Baja Caducifolia	Warm dry-forest	Wet	Malvales	Malvaceae	Triumfetta	Tr_lap	Mexico to South America	0.0208092	ITS2
El Jobero I	Selva Baja Caducifolia	Warm dry-forest	Wet	Sapindales	Anacardiaceae				0.561187	trnL
El Jobero I	Selva Baja Caducifolia	Warm dry-forest	Wet	Fabales	Fabaceae				0.393704	trnL
El Jobero I	Selva Baja Caducifolia	Warm dry-forest	Wet	Fabales	Fabaceae				0.286497	trnL
El Jobero I	Selva Baja Caducifolia	Warm dry-forest	Wet	Poales	Poaceae				0.235151	trnL
El Jobero I	Selva Baja Caducifolia	Warm dry-forest	Wet	Asterales	Asteraceae				0.0811122	trnL
El Jobero I	Selva Baja Caducifolia	Warm dry-forest	Wet	Sapindales	Anacardiaceae				0.0743653	trnL
El Jobero I	Selva Baja Caducifolia	Warm dry-forest	Wet	Fabales	Fabaceae				0.0729762	trnL
El Jobero I	Selva Baja Caducifolia	Warm dry-forest	Wet	Sapindales	Anacardiaceae				0.0665269	trnL
El Jobero I	Selva Baja Caducifolia	Warm dry-forest	Wet	Asterales	Asteraceae				0.0500564	trnL
El Jobero I	Selva Baja Caducifolia	Warm dry-forest	Wet	Fabales	Fabaceae				0.04579	trnL
El Jobero I	Selva Baja Caducifolia	Warm dry-forest	Wet	Fabales	Fabaceae				0.0343301	trnL
El Jobero I	Selva Baja Caducifolia	Warm dry-forest	Wet	Cucurbitales	Cucurbitaceae	Cucurbita			0.0342805	trnL
El Jobero I	Selva Baja Caducifolia	Warm dry-forest	Wet	Caryophyllales	Polygonaceae	Persicaria			0.0280792	trnL
El Jobero I	Selva Baja Caducifolia	Warm dry-forest	Wet	SolaUnassignedles	Convolvulaceae	Ipomoea			0.0260948	trnL
El Jobero I	Selva Baja Caducifolia	Warm dry-forest	Wet	Malvales	Malvaceae				0.0254995	trnL
El Jobero I	Selva Baja Caducifolia	Warm dry-forest	Wet	SolaUnassignedles	Convolvulaceae	Jacquemontia			0.0234159	trnL
El Jobero I	Selva Baja Caducifolia	Warm dry-forest	Wet	Asterales	Asteraceae				0.0213819	trnL
El Jobero I	Selva Baja Caducifolia	Warm dry-forest	Wet	Asterales	Asteraceae				0.0208858	trnL
El Jobero I	Selva Baja Caducifolia	Warm dry-forest	Wet	Caryophyllales	Polygonaceae	Persicaria			0.0185541	trnL
El Jobero I	Selva Baja Caducifolia	Warm dry-forest	Wet	Unassigned					0.0185045	trnL
El Jobero I	Selva Baja Caducifolia	Warm dry-forest	Wet	Fabales	Fabaceae				0.0167682	trnL
El Jobero I	Selva Baja Caducifolia	Warm dry-forest	Wet	Sapindales	Anacardiaceae				0.0146349	trnL
El Jobero I	Selva Baja Caducifolia	Warm dry-forest	Wet	Fabales	Fabaceae	Albizia			0.012849	trnL
El Jobero I	Selva Baja Caducifolia	Warm dry-forest	Wet	Asterales	Asteraceae				0.0126505	trnL
El Jobero I	Selva Baja Caducifolia	Warm dry-forest	Wet	Unassigned					0.0124025	trnL
El Jobero I	Selva Baja Caducifolia	Warm dry-forest	Wet	Asterales	Asteraceae				0.0117079	trnL
El Jobero I	Selva Baja Caducifolia	Warm dry-forest	Wet	Unassigned					0.0117079	trnL
El Jobero I	Selva Baja Caducifolia	Warm dry-forest	Wet	Poales	Poaceae				0.010815	trnL
El Jobero I	Selva Baja Caducifolia	Warm dry-forest	Wet	Unassigned					0.152684	ITS2
El Jobero I	Selva Baja Caducifolia	Warm dry-forest	Wet	Unassigned					0.0958978	ITS2
El Jobero I	Selva Baja Caducifolia	Warm dry-forest	Wet	Unassigned					0.0531512	ITS2
El Jobero I	Selva Baja Caducifolia	Warm dry-forest	Wet	Unassigned					0.0501427	ITS2
El Jobero I	Selva Baja Caducifolia	Warm dry-forest	Wet	Unassigned					0.041117	ITS2
El Jobero I	Selva Baja Caducifolia	Warm dry-forest	Wet	Unassigned					0.0290827	ITS2
El Jobero I	Selva Baja Caducifolia	Warm dry-forest	Wet	Unassigned					0.028832	ITS2
El Jobero I	Selva Baja Caducifolia	Warm dry-forest	Wet	Unassigned					0.0278292	ITS2
El Jobero I	Selva Baja Caducifolia	Warm dry-forest	Wet	Unassigned					0.0226896	ITS2
El Jobero I	Selva Baja Caducifolia	Warm dry-forest	Wet	Unassigned					0.0219374	ITS2
El Jobero I	Selva Baja Caducifolia	Warm dry-forest	Wet	Unassigned					0.0213106	ITS2
El Jobero I	Selva Baja Caducifolia	Warm dry-forest	Wet	Unassigned					0.0151682	ITS2
El Jobero I	Selva Baja Caducifolia	Warm dry-forest	Wet	Alismatales	Alismataceae	Sagittaria			0.0112821	ITS2
El Jobero I	Selva Baja Caducifolia	Warm dry-forest	Wet	Unassigned					0.0100285	ITS2
El Jobero II	Selva Baja Caducifolia	Warm dry-forest	Wet	Fabales	Fabaceae	Apoplanesia	Ap_pnc	Mexico to Central America	0.212926	trnL
El Jobero II	Selva Baja Caducifolia	Warm dry-forest	Wet	Fabales	Fabaceae	Apoplanesia	Ap_pnc	Mexico to Central America	0.0700988	trnL
El Jobero II	Selva Baja Caducifolia	Warm dry-forest	Dry	Fabales	Fabaceae	Brongniartia	Br_sou	Micro endemic	0.0210599	ITS2
El Jobero II	Selva Baja Caducifolia	Warm dry-forest	Dry	Rosales	Moraceae	Brosimum	Br_alc	Mexico to South America	0.0273277	ITS2
El Jobero II	Selva Baja Caducifolia	Warm dry-forest	Dry	Rosales	Moraceae	Brosimum	Br_alc	Mexico to South America	0.0145414	ITS2
El Jobero II	Selva Baja Caducifolia	Warm dry-forest	Dry	Rosales	Moraceae	Brosimum	Br_alc	Mexico to South America	0.0131624	ITS2
El Jobero II	Selva Baja Caducifolia	Warm dry-forest	Dry	CommeliUnassignedles	Commelinaceae	Callisia	Cll_gnt	Wide distribution	0.0273277	ITS2
El Jobero II	Selva Baja Caducifolia	Warm dry-forest	Wet	Arecales	Arecaceae	Cocos	Cc_ncf	Wide distribution	0.0418212	trnL
El Jobero II	Selva Baja Caducifolia	Warm dry-forest	Dry	Arecales	Arecaceae	Cocos	Cc_ncf	Wide distribution	0.0322961	trnL
El Jobero II	Selva Baja Caducifolia	Warm dry-forest	Dry	Arecales	Arecaceae	Cocos	Cc_ncf	Wide distribution	0.0255987	trnL
El Jobero II	Selva Baja Caducifolia	Warm dry-forest	Dry	Arecales	Arecaceae	Cocos	Cc_ncf	Wide distribution	0.0237135	trnL
El Jobero II	Selva Baja Caducifolia	Warm dry-forest	Dry	Arecales	Arecaceae	Cocos	Cc_ncf	Wide distribution	0.0161728	trnL
El Jobero II	Selva Baja Caducifolia	Warm dry-forest	Dry	Arecales	Arecaceae	Cocos	Cc_ncf	Wide distribution	0.0160736	trnL
El Jobero II	Selva Baja Caducifolia	Warm dry-forest	Wet	Malvales	Malvaceae	Corchorus	Co_hir	Mexico and Caribbean	0.0225642	ITS2
El Jobero II	Selva Baja Caducifolia	Warm dry-forest	Dry	Sapindales	Anacardiaceae	Mangifera	Mn_ind	Wide distribution	0.163862	trnL
El Jobero II	Selva Baja Caducifolia	Warm dry-forest	Dry	Sapindales	Anacardiaceae	Mangifera	Mn_ind	Wide distribution	0.0573491	trnL
El Jobero II	Selva Baja Caducifolia	Warm dry-forest	Dry	Sapindales	Anacardiaceae	Mangifera	Mn_ind	Wide distribution	0.040184	trnL
El Jobero II	Selva Baja Caducifolia	Warm dry-forest	Dry	Sapindales	Anacardiaceae	Mangifera	Mn_ind	Wide distribution	0.0336355	trnL
El Jobero II	Selva Baja Caducifolia	Warm dry-forest	Dry	Cucurbitales	Cucurbitaceae	Momordica	Mm_chr	Wide distribution	0.0276327	trnL
El Jobero II	Selva Baja Caducifolia	Warm dry-forest	Wet	Cucurbitales	Cucurbitaceae	Momordica	Mm_chr	Wide distribution	0.0269382	trnL
El Jobero II	Selva Baja Caducifolia	Warm dry-forest	Dry	Cucurbitales	Cucurbitaceae	Momordica	Mm_chr	Wide distribution	0.0134443	trnL
El Jobero II	Selva Baja Caducifolia	Warm dry-forest	Dry	Caryophyllales	Achatocarpaceae	Phaulothamnus	Ph_spn	Mexico	0.0276327	trnL
El Jobero II	Selva Baja Caducifolia	Warm dry-forest	Dry	Malpighiales	Euphorbiaceae	Ricinus	Rc_cmm	Wide distribution	0.0194471	trnL
El Jobero II	Selva Baja Caducifolia	Warm dry-forest	Dry	Sapindales	Sapindaceae	Serjania	Se_ema	Mexico to South America	0.0162964	ITS2
El Jobero II	Selva Baja Caducifolia	Warm dry-forest	Dry	Sapindales	Anacardiaceae	Spondias	Sp_prp	Mexico to South America	0.0139404	trnL
El Jobero II	Selva Baja Caducifolia	Warm dry-forest	Dry	Sapindales	Anacardiaceae	Spondias	Sp_prp	Mexico to South America	0.0124521	trnL
El Jobero II	Selva Baja Caducifolia	Warm dry-forest	Wet	Asterales	Asteraceae	Stuessya	St_apc	Micro endemic	0.0127864	ITS2
El Jobero II	Selva Baja Caducifolia	Warm dry-forest	Wet	Malvales	Malvaceae	Triumfetta	Tr_lap	Mexico to South America	0.0529005	ITS2
El Jobero II	Selva Baja Caducifolia	Warm dry-forest	Wet	Malvales	Malvaceae	Triumfetta	Tr_lap	Mexico to South America	0.0378577	ITS2
El Jobero II	Selva Baja Caducifolia	Warm dry-forest	Dry	Malvales	Malvaceae	Triumfetta	Tr_lap	Mexico to South America	0.0140399	ITS2
El Jobero II	Selva Baja Caducifolia	Warm dry-forest	Wet	Asterales	Asteraceae	Viguiera	Vg_hyp	Micro endemic	0.0125357	ITS2
El Jobero II	Selva Baja Caducifolia	Warm dry-forest	Wet	Asterales	Asteraceae	Wedelia	Wd_aca	Mexico to Central America	0.0134939	trnL
El Jobero II	Selva Baja Caducifolia	Warm dry-forest	Dry	Malvales	Malvaceae	Wissadula	Ws_cnt	Mexico to South America	0.0210599	ITS2
El Jobero II	Selva Baja Caducifolia	Warm dry-forest	Dry	Fabales	Fabaceae	Erythrophleum			0.0871646	trnL
El Jobero II	Selva Baja Caducifolia	Warm dry-forest	Wet	Fabales	Fabaceae				0.0855771	trnL
El Jobero II	Selva Baja Caducifolia	Warm dry-forest	Dry	Myrtales	Combretaceae	Terminalia			0.0646913	trnL
El Jobero II	Selva Baja Caducifolia	Warm dry-forest	Wet	Sapindales	Anacardiaceae				0.0533307	trnL
El Jobero II	Selva Baja Caducifolia	Warm dry-forest	Dry	SolaUnassignedles	Convolvulaceae	Ipomoea			0.0528842	trnL
El Jobero II	Selva Baja Caducifolia	Warm dry-forest	Dry	Unassigned					0.0524873	trnL
El Jobero II	Selva Baja Caducifolia	Warm dry-forest	Dry	BoragiUnassignedles	Hydrophyllaceae	Phacelia			0.0485681	trnL
El Jobero II	Selva Baja Caducifolia	Warm dry-forest	Wet	Fabales	Fabaceae				0.0465837	trnL
El Jobero II	Selva Baja Caducifolia	Warm dry-forest	Dry	Fabales	Fabaceae	Erythrophleum			0.0458892	trnL
El Jobero II	Selva Baja Caducifolia	Warm dry-forest	Dry	SolaUnassignedles	Convolvulaceae	Jacquemontia			0.0443513	trnL
El Jobero II	Selva Baja Caducifolia	Warm dry-forest	Dry	Asterales	Asteraceae				0.0428134	trnL
El Jobero II	Selva Baja Caducifolia	Warm dry-forest	Dry	Fabales	Fabaceae	Erythrophleum			0.0412755	trnL
El Jobero II	Selva Baja Caducifolia	Warm dry-forest	Wet	Asterales	Asteraceae				0.0391422	trnL
El Jobero II	Selva Baja Caducifolia	Warm dry-forest	Wet	Asterales	Asteraceae				0.0374059	trnL
El Jobero II	Selva Baja Caducifolia	Warm dry-forest	Dry	Asterales	Asteraceae				0.0364633	trnL
El Jobero II	Selva Baja Caducifolia	Warm dry-forest	Dry	Myrtales	Combretaceae	Terminalia			0.0363641	trnL
El Jobero II	Selva Baja Caducifolia	Warm dry-forest	Dry	Unassigned					0.0353223	trnL
El Jobero II	Selva Baja Caducifolia	Warm dry-forest	Wet	Poales	Poaceae				0.0306589	trnL
El Jobero II	Selva Baja Caducifolia	Warm dry-forest	Dry	Asterales	Asteraceae				0.0293691	trnL
El Jobero II	Selva Baja Caducifolia	Warm dry-forest	Dry	Asterales	Asteraceae				0.0239616	trnL
El Jobero II	Selva Baja Caducifolia	Warm dry-forest	Wet	Poales	Poaceae	Urochloa			0.0237632	trnL
El Jobero II	Selva Baja Caducifolia	Warm dry-forest	Dry	Asterales	Asteraceae				0.0223741	trnL
El Jobero II	Selva Baja Caducifolia	Warm dry-forest	Wet	Unassigned					0.0219772	trnL
El Jobero II	Selva Baja Caducifolia	Warm dry-forest	Dry	Unassigned					0.021878	trnL
El Jobero II	Selva Baja Caducifolia	Warm dry-forest	Dry	Fabales	Fabaceae	Erythrophleum			0.0202408	trnL
El Jobero II	Selva Baja Caducifolia	Warm dry-forest	Wet	Asterales	Asteraceae				0.0201416	trnL
El Jobero II	Selva Baja Caducifolia	Warm dry-forest	Dry	BoragiUnassignedles	Hydrophyllaceae	Phacelia			0.0199432	trnL
El Jobero II	Selva Baja Caducifolia	Warm dry-forest	Dry	Asterales	Asteraceae				0.0197944	trnL
El Jobero II	Selva Baja Caducifolia	Warm dry-forest	Dry	Fabales	Fabaceae	Stryphnodendron			0.0185541	trnL
El Jobero II	Selva Baja Caducifolia	Warm dry-forest	Dry	Sapindales	Sapindaceae	Serjania			0.0185045	trnL
El Jobero II	Selva Baja Caducifolia	Warm dry-forest	Wet	Poales	Poaceae				0.0181076	trnL
El Jobero II	Selva Baja Caducifolia	Warm dry-forest	Wet	SolaUnassignedles	Convolvulaceae	Ipomoea			0.0167185	trnL
El Jobero II	Selva Baja Caducifolia	Warm dry-forest	Dry	Fabales	Fabaceae	Stryphnodendron			0.014238	trnL
El Jobero II	Selva Baja Caducifolia	Warm dry-forest	Dry	Fabales	Fabaceae	Stryphnodendron			0.0141884	trnL
El Jobero II	Selva Baja Caducifolia	Warm dry-forest	Dry	Myrtales	Combretaceae	Terminalia			0.0135931	trnL
El Jobero II	Selva Baja Caducifolia	Warm dry-forest	Dry	SolaUnassignedles	Convolvulaceae	Jacquemontia			0.0135435	trnL
El Jobero II	Selva Baja Caducifolia	Warm dry-forest	Dry	Unassigned					0.0134939	trnL
El Jobero II	Selva Baja Caducifolia	Warm dry-forest	Wet	Unassigned					0.0126009	trnL
El Jobero II	Selva Baja Caducifolia	Warm dry-forest	Dry	Fabales	Fabaceae	Leptolobium			0.0123529	trnL
El Jobero II	Selva Baja Caducifolia	Warm dry-forest	Wet	Malvales	Malvaceae				0.0118072	trnL
El Jobero II	Selva Baja Caducifolia	Warm dry-forest	Dry	Fabales	Fabaceae				0.0117079	trnL
El Jobero II	Selva Baja Caducifolia	Warm dry-forest	Dry	Caryophyllales	Nyctaginaceae	Neea			0.0114599	trnL
El Jobero II	Selva Baja Caducifolia	Warm dry-forest	Dry	Myrtales	Combretaceae	Terminalia			0.0112118	trnL
El Jobero II	Selva Baja Caducifolia	Warm dry-forest	Dry	SolaUnassignedles	Convolvulaceae	Ipomoea			0.0102693	trnL
El Jobero II	Selva Baja Caducifolia	Warm dry-forest	Dry	BoragiUnassignedles	Hydrophyllaceae	Phacelia			0.0102196	trnL
El Jobero II	Selva Baja Caducifolia	Warm dry-forest	Wet	Unassigned					0.279796	ITS2
El Jobero II	Selva Baja Caducifolia	Warm dry-forest	Wet	Unassigned					0.195682	ITS2
El Jobero II	Selva Baja Caducifolia	Warm dry-forest	Dry	Unassigned					0.106052	ITS2
El Jobero II	Selva Baja Caducifolia	Warm dry-forest	Dry	Unassigned					0.0649347	ITS2
El Jobero II	Selva Baja Caducifolia	Warm dry-forest	Dry	Unassigned					0.0631797	ITS2
El Jobero II	Selva Baja Caducifolia	Warm dry-forest	Wet	Unassigned					0.0562851	ITS2
El Jobero II	Selva Baja Caducifolia	Warm dry-forest	Dry	Unassigned					0.0392366	ITS2
El Jobero II	Selva Baja Caducifolia	Warm dry-forest	Dry	Unassigned					0.0366041	ITS2
El Jobero II	Selva Baja Caducifolia	Warm dry-forest	Wet	Unassigned					0.0333449	ITS2
El Jobero II	Selva Baja Caducifolia	Warm dry-forest	Dry	Unassigned					0.0308377	ITS2
El Jobero II	Selva Baja Caducifolia	Warm dry-forest	Dry	Unassigned					0.0293335	ITS2
El Jobero II	Selva Baja Caducifolia	Warm dry-forest	Dry	Unassigned					0.0265756	ITS2
El Jobero II	Selva Baja Caducifolia	Warm dry-forest	Dry	Unassigned					0.0258235	ITS2
El Jobero II	Selva Baja Caducifolia	Warm dry-forest	Dry	Unassigned					0.0240685	ITS2
El Jobero II	Selva Baja Caducifolia	Warm dry-forest	Dry	Unassigned					0.023191	ITS2
El Jobero II	Selva Baja Caducifolia	Warm dry-forest	Dry	Unassigned					0.0230656	ITS2
El Jobero II	Selva Baja Caducifolia	Warm dry-forest	Dry	Unassigned					0.0229403	ITS2
El Jobero II	Selva Baja Caducifolia	Warm dry-forest	Dry	Unassigned					0.0206838	ITS2
El Jobero II	Selva Baja Caducifolia	Warm dry-forest	Dry	Unassigned					0.019681	ITS2
El Jobero II	Selva Baja Caducifolia	Warm dry-forest	Dry	Unassigned					0.0171739	ITS2
El Jobero II	Selva Baja Caducifolia	Warm dry-forest	Wet	Unassigned					0.0169231	ITS2
El Jobero II	Selva Baja Caducifolia	Warm dry-forest	Dry	Unassigned					0.0151682	ITS2
El Jobero II	Selva Baja Caducifolia	Warm dry-forest	Dry	Unassigned					0.0132878	ITS2
El Jobero II	Selva Baja Caducifolia	Warm dry-forest	Dry	Unassigned					0.0131624	ITS2
El Jobero II	Selva Baja Caducifolia	Warm dry-forest	Dry	Unassigned					0.0125357	ITS2
El Jobero II	Selva Baja Caducifolia	Warm dry-forest	Dry	Unassigned					0.0120342	ITS2
El Jobero II	Selva Baja Caducifolia	Warm dry-forest	Dry	Unassigned					0.0111567	ITS2
El Lechugal, Alvaro Obregon	Selva Mediana Subperennifolia	Warm humid-forest	Wet	Malpighiales	Euphorbiaceae	Croton	Cr_yns	Micro endemic	0.0218284	trnL
El Lechugal, Alvaro Obregon	Selva Mediana Subperennifolia	Warm humid-forest	Dry	Brassicales	Brassicaceae	Eruca	Er_ves	Wide distribution	0.0160456	ITS2
El Lechugal, Alvaro Obregon	Selva Mediana Subperennifolia	Warm humid-forest	Wet	Asterales	Asteraceae	Melanthera	Ml_niv	Mexico to South America	0.0571626	ITS2
El Lechugal, Alvaro Obregon	Selva Mediana Subperennifolia	Warm humid-forest	Wet	Asterales	Asteraceae	Melanthera	Ml_niv	Mexico to South America	0.0478862	ITS2
El Lechugal, Alvaro Obregon	Selva Mediana Subperennifolia	Warm humid-forest	Wet	Asterales	Asteraceae	Melanthera	Ml_niv	Mexico to South America	0.0440002	ITS2
El Lechugal, Alvaro Obregon	Selva Mediana Subperennifolia	Warm humid-forest	Wet	Asterales	Asteraceae	Melanthera	Ml_niv	Mexico to South America	0.0404902	ITS2
El Lechugal, Alvaro Obregon	Selva Mediana Subperennifolia	Warm humid-forest	Wet	Asterales	Asteraceae	Melanthera	Ml_niv	Mexico to South America	0.0384845	ITS2
El Lechugal, Alvaro Obregon	Selva Mediana Subperennifolia	Warm humid-forest	Wet	Asterales	Asteraceae	Melanthera	Ml_niv	Mexico to South America	0.0382338	ITS2
El Lechugal, Alvaro Obregon	Selva Mediana Subperennifolia	Warm humid-forest	Wet	Asterales	Asteraceae	Melanthera	Ml_niv	Mexico to South America	0.0333449	ITS2
El Lechugal, Alvaro Obregon	Selva Mediana Subperennifolia	Warm humid-forest	Wet	Asterales	Asteraceae	Melanthera	Ml_niv	Mexico to South America	0.032342	ITS2
El Lechugal, Alvaro Obregon	Selva Mediana Subperennifolia	Warm humid-forest	Wet	Asterales	Asteraceae	Melanthera	Ml_niv	Mexico to South America	0.0318406	ITS2
El Lechugal, Alvaro Obregon	Selva Mediana Subperennifolia	Warm humid-forest	Wet	Asterales	Asteraceae	Melanthera	Ml_niv	Mexico to South America	0.0294588	ITS2
El Lechugal, Alvaro Obregon	Selva Mediana Subperennifolia	Warm humid-forest	Wet	Asterales	Asteraceae	Melanthera	Ml_niv	Mexico to South America	0.0220628	ITS2
El Lechugal, Alvaro Obregon	Selva Mediana Subperennifolia	Warm humid-forest	Wet	Asterales	Asteraceae	Melanthera	Ml_niv	Mexico to South America	0.0156696	ITS2
El Lechugal, Alvaro Obregon	Selva Mediana Subperennifolia	Warm humid-forest	Wet	Asterales	Asteraceae	Melanthera	Ml_niv	Mexico to South America	0.0146667	ITS2
El Lechugal, Alvaro Obregon	Selva Mediana Subperennifolia	Warm humid-forest	Wet	Cucurbitales	Cucurbitaceae	Momordica	Mm_chr	Wide distribution	0.0427141	trnL
El Lechugal, Alvaro Obregon	Selva Mediana Subperennifolia	Warm humid-forest	Wet	Cucurbitales	Cucurbitaceae	Momordica	Mm_chr	Wide distribution	0.0364633	trnL
El Lechugal, Alvaro Obregon	Selva Mediana Subperennifolia	Warm humid-forest	Wet	Asterales	Asteraceae	Parthenium	Pr_hys	Wide distribution	0.0299602	ITS2
El Lechugal, Alvaro Obregon	Selva Mediana Subperennifolia	Warm humid-forest	Wet	Asterales	Asteraceae	Parthenium	Pr_hys	Wide distribution	0.0201824	ITS2
El Lechugal, Alvaro Obregon	Selva Mediana Subperennifolia	Warm humid-forest	Wet	Asterales	Asteraceae	Parthenium	Pr_hys	Wide distribution	0.0189289	ITS2
El Lechugal, Alvaro Obregon	Selva Mediana Subperennifolia	Warm humid-forest	Wet	Asterales	Asteraceae	Parthenium	Pr_hys	Wide distribution	0.0112821	ITS2
El Lechugal, Alvaro Obregon	Selva Mediana Subperennifolia	Warm humid-forest	Wet	Fabales	Fabaceae	Phaseolus	Ph_sco	Micro endemic	0.0201824	ITS2
El Lechugal, Alvaro Obregon	Selva Mediana Subperennifolia	Warm humid-forest	Wet	Fabales	Fabaceae	Phaseolus	Ph_sco	Micro endemic	0.0102792	ITS2
El Lechugal, Alvaro Obregon	Selva Mediana Subperennifolia	Warm humid-forest	Wet	Poales	Poaceae	Sorghum	So_aru	Wide distribution	0.0223135	ITS2
El Lechugal, Alvaro Obregon	Selva Mediana Subperennifolia	Warm humid-forest	Wet	Poales	Poaceae	Sorghum	So_aru	Wide distribution	0.0151682	ITS2
El Lechugal, Alvaro Obregon	Selva Mediana Subperennifolia	Warm humid-forest	Wet	Poales	Poaceae	Sorghum	So_aru	Wide distribution	0.0107807	ITS2
El Lechugal, Alvaro Obregon	Selva Mediana Subperennifolia	Warm humid-forest	Wet	Asterales	Asteraceae	Sphagneticola	Sp_tri	Wide distribution	0.0498919	ITS2
El Lechugal, Alvaro Obregon	Selva Mediana Subperennifolia	Warm humid-forest	Wet	Asterales	Asteraceae	Sphagneticola	Sp_tri	Wide distribution	0.0280799	ITS2
El Lechugal, Alvaro Obregon	Selva Mediana Subperennifolia	Warm humid-forest	Wet	Asterales	Asteraceae	Sphagneticola	Sp_tri	Wide distribution	0.0146667	ITS2
El Lechugal, Alvaro Obregon	Selva Mediana Subperennifolia	Warm humid-forest	Wet	Poales	Poaceae	Urochloa	Ur_msm	Wide distribution	0.0200571	ITS2
El Lechugal, Alvaro Obregon	Selva Mediana Subperennifolia	Warm humid-forest	Wet	Poales	Poaceae	Urochloa	Ur_msm	Wide distribution	0.0135385	ITS2
El Lechugal, Alvaro Obregon	Selva Mediana Subperennifolia	Warm humid-forest	Dry	Asterales	Asteraceae	Zinnia	Zn_per	Wide distribution	0.019681	ITS2
El Lechugal, Alvaro Obregon	Selva Mediana Subperennifolia	Warm humid-forest	Dry	Sapindales	Anacardiaceae				0.26968	trnL
El Lechugal, Alvaro Obregon	Selva Mediana Subperennifolia	Warm humid-forest	Dry	Sapindales	Anacardiaceae				0.175024	trnL
El Lechugal, Alvaro Obregon	Selva Mediana Subperennifolia	Warm humid-forest	Wet	Unassigned					0.173635	trnL
El Lechugal, Alvaro Obregon	Selva Mediana Subperennifolia	Warm humid-forest	Wet	Rosales	Urticaceae	Pourouma			0.172593	trnL
El Lechugal, Alvaro Obregon	Selva Mediana Subperennifolia	Warm humid-forest	Wet	Unassigned					0.164606	trnL
El Lechugal, Alvaro Obregon	Selva Mediana Subperennifolia	Warm humid-forest	Wet	Unassigned					0.164308	trnL
El Lechugal, Alvaro Obregon	Selva Mediana Subperennifolia	Warm humid-forest	Wet	Asterales	Asteraceae	Arctotis			0.129383	trnL
El Lechugal, Alvaro Obregon	Selva Mediana Subperennifolia	Warm humid-forest	Dry	Sapindales	Anacardiaceae				0.12085	trnL
El Lechugal, Alvaro Obregon	Selva Mediana Subperennifolia	Warm humid-forest	Wet	Rosales	Urticaceae	Pourouma			0.0969874	trnL
El Lechugal, Alvaro Obregon	Selva Mediana Subperennifolia	Warm humid-forest	Wet	Unassigned					0.0958464	trnL
El Lechugal, Alvaro Obregon	Selva Mediana Subperennifolia	Warm humid-forest	Wet	Rosales	Urticaceae	Pourouma			0.0835927	trnL
El Lechugal, Alvaro Obregon	Selva Mediana Subperennifolia	Warm humid-forest	Wet	Unassigned					0.0765481	trnL
El Lechugal, Alvaro Obregon	Selva Mediana Subperennifolia	Warm humid-forest	Wet	Asterales	Asteraceae	Arctotis			0.0737699	trnL
El Lechugal, Alvaro Obregon	Selva Mediana Subperennifolia	Warm humid-forest	Wet	Unassigned					0.0683129	trnL
El Lechugal, Alvaro Obregon	Selva Mediana Subperennifolia	Warm humid-forest	Dry	Sapindales	Burseraceae	Bursera			0.0651378	trnL
El Lechugal, Alvaro Obregon	Selva Mediana Subperennifolia	Warm humid-forest	Wet	Asterales	Asteraceae	Arctotis			0.0624093	trnL
El Lechugal, Alvaro Obregon	Selva Mediana Subperennifolia	Warm humid-forest	Dry	BoragiUnassignedles	Hydrophyllaceae	Phacelia			0.0421188	trnL
El Lechugal, Alvaro Obregon	Selva Mediana Subperennifolia	Warm humid-forest	Wet	Unassigned					0.0407297	trnL
El Lechugal, Alvaro Obregon	Selva Mediana Subperennifolia	Warm humid-forest	Dry	Unassigned					0.0382989	trnL
El Lechugal, Alvaro Obregon	Selva Mediana Subperennifolia	Warm humid-forest	Dry	Asterales	Asteraceae				0.037009	trnL
El Lechugal, Alvaro Obregon	Selva Mediana Subperennifolia	Warm humid-forest	Wet	Cucurbitales	Cucurbitaceae	Cucurbita			0.0327922	trnL
El Lechugal, Alvaro Obregon	Selva Mediana Subperennifolia	Warm humid-forest	Dry	Asterales	Asteraceae				0.029766	trnL
El Lechugal, Alvaro Obregon	Selva Mediana Subperennifolia	Warm humid-forest	Wet	Poales	Poaceae	Urochloa			0.0286745	trnL
El Lechugal, Alvaro Obregon	Selva Mediana Subperennifolia	Warm humid-forest	Wet	Asterales	Asteraceae	Arctotis			0.0275335	trnL
El Lechugal, Alvaro Obregon	Selva Mediana Subperennifolia	Warm humid-forest	Dry	Asterales	Asteraceae				0.0268886	trnL
El Lechugal, Alvaro Obregon	Selva Mediana Subperennifolia	Warm humid-forest	Wet	Asterales	Asteraceae	Arctotis			0.0234655	trnL
El Lechugal, Alvaro Obregon	Selva Mediana Subperennifolia	Warm humid-forest	Dry	Unassigned					0.022126	trnL
El Lechugal, Alvaro Obregon	Selva Mediana Subperennifolia	Warm humid-forest	Wet	Poales	Poaceae	Bothriochloa			0.021233	trnL
El Lechugal, Alvaro Obregon	Selva Mediana Subperennifolia	Warm humid-forest	Wet	Unassigned					0.0211338	trnL
El Lechugal, Alvaro Obregon	Selva Mediana Subperennifolia	Warm humid-forest	Wet	Asterales	Asteraceae				0.0194967	trnL
El Lechugal, Alvaro Obregon	Selva Mediana Subperennifolia	Warm humid-forest	Dry	Fabales	Fabaceae				0.0190998	trnL
El Lechugal, Alvaro Obregon	Selva Mediana Subperennifolia	Warm humid-forest	Wet	Unassigned					0.018951	trnL
El Lechugal, Alvaro Obregon	Selva Mediana Subperennifolia	Warm humid-forest	Dry	Fabales	Fabaceae				0.0182564	trnL
El Lechugal, Alvaro Obregon	Selva Mediana Subperennifolia	Warm humid-forest	Wet	Poales	Poaceae	Urochloa			0.0141388	trnL
El Lechugal, Alvaro Obregon	Selva Mediana Subperennifolia	Warm humid-forest	Dry	Unassigned					0.01399	trnL
El Lechugal, Alvaro Obregon	Selva Mediana Subperennifolia	Warm humid-forest	Wet	Unassigned					0.0137916	trnL
El Lechugal, Alvaro Obregon	Selva Mediana Subperennifolia	Warm humid-forest	Wet	Poales	Poaceae	Urochloa			0.0133451	trnL
El Lechugal, Alvaro Obregon	Selva Mediana Subperennifolia	Warm humid-forest	Dry	Sapindales	Anacardiaceae				0.0131466	trnL
El Lechugal, Alvaro Obregon	Selva Mediana Subperennifolia	Warm humid-forest	Dry	Asterales	Asteraceae				0.0108646	trnL
El Lechugal, Alvaro Obregon	Selva Mediana Subperennifolia	Warm humid-forest	Wet	Magnoliales	Annonaceae				0.0106661	trnL
El Lechugal, Alvaro Obregon	Selva Mediana Subperennifolia	Warm humid-forest	Wet	Poales	Poaceae	Urochloa			0.0106165	trnL
El Lechugal, Alvaro Obregon	Selva Mediana Subperennifolia	Warm humid-forest	Dry	Ericales	Sapotaceae				0.0103685	trnL
El Lechugal, Alvaro Obregon	Selva Mediana Subperennifolia	Warm humid-forest	Dry	Unassigned					0.305118	ITS2
El Lechugal, Alvaro Obregon	Selva Mediana Subperennifolia	Warm humid-forest	Dry	Unassigned					0.257608	ITS2
El Lechugal, Alvaro Obregon	Selva Mediana Subperennifolia	Warm humid-forest	Dry	Unassigned					0.16685	ITS2
El Lechugal, Alvaro Obregon	Selva Mediana Subperennifolia	Warm humid-forest	Dry	Unassigned					0.137266	ITS2
El Lechugal, Alvaro Obregon	Selva Mediana Subperennifolia	Warm humid-forest	Dry	Unassigned					0.124228	ITS2
El Lechugal, Alvaro Obregon	Selva Mediana Subperennifolia	Warm humid-forest	Wet	Unassigned					0.112194	ITS2
El Lechugal, Alvaro Obregon	Selva Mediana Subperennifolia	Warm humid-forest	Dry	Unassigned					0.110941	ITS2
El Lechugal, Alvaro Obregon	Selva Mediana Subperennifolia	Warm humid-forest	Dry	Unassigned					0.102542	ITS2
El Lechugal, Alvaro Obregon	Selva Mediana Subperennifolia	Warm humid-forest	Dry	Unassigned					0.100285	ITS2
El Lechugal, Alvaro Obregon	Selva Mediana Subperennifolia	Warm humid-forest	Dry	Unassigned					0.0960232	ITS2
El Lechugal, Alvaro Obregon	Selva Mediana Subperennifolia	Warm humid-forest	Dry	Unassigned					0.0872482	ITS2
El Lechugal, Alvaro Obregon	Selva Mediana Subperennifolia	Warm humid-forest	Dry	Unassigned					0.0836129	ITS2
El Lechugal, Alvaro Obregon	Selva Mediana Subperennifolia	Warm humid-forest	Wet	Unassigned					0.0816072	ITS2
El Lechugal, Alvaro Obregon	Selva Mediana Subperennifolia	Warm humid-forest	Wet	Unassigned					0.0797268	ITS2
El Lechugal, Alvaro Obregon	Selva Mediana Subperennifolia	Warm humid-forest	Dry	Unassigned					0.0772197	ITS2
El Lechugal, Alvaro Obregon	Selva Mediana Subperennifolia	Warm humid-forest	Dry	Unassigned					0.0748379	ITS2
El Lechugal, Alvaro Obregon	Selva Mediana Subperennifolia	Warm humid-forest	Dry	Unassigned					0.062929	ITS2
El Lechugal, Alvaro Obregon	Selva Mediana Subperennifolia	Warm humid-forest	Dry	Unassigned					0.0579148	ITS2
El Lechugal, Alvaro Obregon	Selva Mediana Subperennifolia	Warm humid-forest	Wet	Unassigned					0.0480116	ITS2
El Lechugal, Alvaro Obregon	Selva Mediana Subperennifolia	Warm humid-forest	Wet	Unassigned					0.0472595	ITS2
El Lechugal, Alvaro Obregon	Selva Mediana Subperennifolia	Warm humid-forest	Wet	Unassigned					0.0470087	ITS2
El Lechugal, Alvaro Obregon	Selva Mediana Subperennifolia	Warm humid-forest	Dry	Unassigned					0.045003	ITS2
El Lechugal, Alvaro Obregon	Selva Mediana Subperennifolia	Warm humid-forest	Dry	Unassigned					0.0434988	ITS2
El Lechugal, Alvaro Obregon	Selva Mediana Subperennifolia	Warm humid-forest	Wet	Unassigned					0.0406156	ITS2
El Lechugal, Alvaro Obregon	Selva Mediana Subperennifolia	Warm humid-forest	Wet	Unassigned					0.0357266	ITS2
El Lechugal, Alvaro Obregon	Selva Mediana Subperennifolia	Warm humid-forest	Wet	Unassigned					0.0327181	ITS2
El Lechugal, Alvaro Obregon	Selva Mediana Subperennifolia	Warm humid-forest	Dry	Unassigned					0.0324674	ITS2
El Lechugal, Alvaro Obregon	Selva Mediana Subperennifolia	Warm humid-forest	Wet	Unassigned					0.0225642	ITS2
El Lechugal, Alvaro Obregon	Selva Mediana Subperennifolia	Warm humid-forest	Dry	Unassigned					0.0225642	ITS2
El Lechugal, Alvaro Obregon	Selva Mediana Subperennifolia	Warm humid-forest	Dry	Unassigned					0.0223135	ITS2
El Lechugal, Alvaro Obregon	Selva Mediana Subperennifolia	Warm humid-forest	Wet	Unassigned					0.0215613	ITS2
El Lechugal, Alvaro Obregon	Selva Mediana Subperennifolia	Warm humid-forest	Wet	Unassigned					0.0176753	ITS2
El Lechugal, Alvaro Obregon	Selva Mediana Subperennifolia	Warm humid-forest	Wet	Unassigned					0.0157949	ITS2
El Lechugal, Alvaro Obregon	Selva Mediana Subperennifolia	Warm humid-forest	Wet	Unassigned					0.0154189	ITS2
El Lechugal, Alvaro Obregon	Selva Mediana Subperennifolia	Warm humid-forest	Wet	Unassigned					0.0152935	ITS2
El Lechugal, Alvaro Obregon	Selva Mediana Subperennifolia	Warm humid-forest	Dry	Unassigned					0.0137892	ITS2
El Lechugal, Alvaro Obregon	Selva Mediana Subperennifolia	Warm humid-forest	Dry	Brassicales	Brassicaceae				0.0137892	ITS2
El Lechugal, Alvaro Obregon	Selva Mediana Subperennifolia	Warm humid-forest	Wet	Unassigned					0.0124103	ITS2
El Lechugal, Alvaro Obregon	Selva Mediana Subperennifolia	Warm humid-forest	Dry	Unassigned					0.0115328	ITS2
El Lechugal, Alvaro Obregon	Selva Mediana Subperennifolia	Warm humid-forest	Dry	Unassigned					0.0104046	ITS2
Gallinero, Merida	Selva Baja Caducifolia	Warm dry-forest	Wet	Caryophyllales	Amaranthaceae	Amaranthus	Am_grg	Mexico to USA	0.117526	trnL
Gallinero, Merida	Selva Baja Caducifolia	Warm dry-forest	Wet	Caryophyllales	Amaranthaceae	Amaranthus	Am_spn	Wide distribution	0.0122536	trnL
Gallinero, Merida	Selva Baja Caducifolia	Warm dry-forest	Dry	Asterales	Asteraceae	Bidens	Bd_pls	Wide distribution	0.0184274	ITS2
Gallinero, Merida	Selva Baja Caducifolia	Warm dry-forest	Wet	Rosales	Moraceae	Brosimum	Br_alc	Mexico to South America	0.0947549	trnL
Gallinero, Merida	Selva Baja Caducifolia	Warm dry-forest	Wet	Rosales	Moraceae	Brosimum	Br_alc	Mexico to South America	0.0430118	trnL
Gallinero, Merida	Selva Baja Caducifolia	Warm dry-forest	Wet	Rosales	Moraceae	Brosimum	Br_alc	Mexico to South America	0.0159248	trnL
Gallinero, Merida	Selva Baja Caducifolia	Warm dry-forest	Wet	Rosales	Moraceae	Brosimum	Br_alc	Mexico to South America	0.0113607	trnL
Gallinero, Merida	Selva Baja Caducifolia	Warm dry-forest	Wet	Rosales	Moraceae	Brosimum	Br_alc	Mexico to South America	0.0372309	ITS2
Gallinero, Merida	Selva Baja Caducifolia	Warm dry-forest	Wet	Rosales	Moraceae	Brosimum	Br_alc	Mexico to South America	0.0354759	ITS2
Gallinero, Merida	Selva Baja Caducifolia	Warm dry-forest	Wet	Rosales	Moraceae	Brosimum	Br_alc	Mexico to South America	0.0195556	ITS2
Gallinero, Merida	Selva Baja Caducifolia	Warm dry-forest	Dry	Sapindales	Burseraceae	Bursera	Br_itz	Micro endemic	0.181391	ITS2
Gallinero, Merida	Selva Baja Caducifolia	Warm dry-forest	Dry	Sapindales	Burseraceae	Bursera	Br_itz	Micro endemic	0.109938	ITS2
Gallinero, Merida	Selva Baja Caducifolia	Warm dry-forest	Dry	Sapindales	Burseraceae	Bursera	Br_itz	Micro endemic	0.107305	ITS2
Gallinero, Merida	Selva Baja Caducifolia	Warm dry-forest	Dry	Sapindales	Burseraceae	Bursera	Br_itz	Micro endemic	0.0985303	ITS2
Gallinero, Merida	Selva Baja Caducifolia	Warm dry-forest	Dry	Sapindales	Burseraceae	Bursera	Br_itz	Micro endemic	0.0634305	ITS2
Gallinero, Merida	Selva Baja Caducifolia	Warm dry-forest	Dry	Sapindales	Burseraceae	Bursera	Br_itz	Micro endemic	0.0587923	ITS2
Gallinero, Merida	Selva Baja Caducifolia	Warm dry-forest	Dry	Sapindales	Burseraceae	Bursera	Br_itz	Micro endemic	0.0522737	ITS2
Gallinero, Merida	Selva Baja Caducifolia	Warm dry-forest	Dry	Sapindales	Burseraceae	Bursera	Br_itz	Micro endemic	0.0329688	ITS2
Gallinero, Merida	Selva Baja Caducifolia	Warm dry-forest	Dry	Sapindales	Burseraceae	Bursera	Br_itz	Micro endemic	0.014416	ITS2
Gallinero, Merida	Selva Baja Caducifolia	Warm dry-forest	Dry	Sapindales	Burseraceae	Bursera	Br_pal	Micro endemic	0.0117835	ITS2
Gallinero, Merida	Selva Baja Caducifolia	Warm dry-forest	Dry	SolaUnassignedles	Solanaceae	Cestrum	Cs_mgl	Mexico to South America	0.0238178	ITS2
Gallinero, Merida	Selva Baja Caducifolia	Warm dry-forest	Dry	Fabales	Fabaceae	Enterolobium	En_cyc	Mexico to South America	0.0228206	trnL
Gallinero, Merida	Selva Baja Caducifolia	Warm dry-forest	Dry	Brassicales	Brassicaceae	Eruca	Er_ves	Wide distribution	0.0111567	ITS2
Gallinero, Merida	Selva Baja Caducifolia	Warm dry-forest	Dry	SolaUnassignedles	Convolvulaceae	Ipomoea	Ip_pbs	Mexico to South America	0.0169231	ITS2
Gallinero, Merida	Selva Baja Caducifolia	Warm dry-forest	Wet	Dipsacales	Caprifoliaceae	Lonicera	Ln_jpn	Exotic	0.0163713	trnL
Gallinero, Merida	Selva Baja Caducifolia	Warm dry-forest	Wet	Dipsacales	Caprifoliaceae	Lonicera	Ln_jpn	Exotic	0.0109142	trnL
Gallinero, Merida	Selva Baja Caducifolia	Warm dry-forest	Wet	Rosales	Moraceae	Maclura	Mac_tint	Mexico to South America	0.0116582	ITS2
Gallinero, Merida	Selva Baja Caducifolia	Warm dry-forest	Dry	Fabales	Fabaceae	Piscidia	Ps_pis	Mexico, Central America and Caribbean	0.210396	trnL
Gallinero, Merida	Selva Baja Caducifolia	Warm dry-forest	Dry	Fabales	Fabaceae	Piscidia	Ps_pis	Mexico, Central America and Caribbean	0.0785325	trnL
Gallinero, Merida	Selva Baja Caducifolia	Warm dry-forest	Dry	Caryophyllales	Nyctaginaceae	Pisonia	Ps_mcr	Mexico to South America	0.0438748	ITS2
Gallinero, Merida	Selva Baja Caducifolia	Warm dry-forest	Dry	Caryophyllales	Nyctaginaceae	Pisonia	Ps_mcr	Mexico to South America	0.0320913	ITS2
Gallinero, Merida	Selva Baja Caducifolia	Warm dry-forest	Dry	Caryophyllales	Nyctaginaceae	Pisonia	Ps_mcr	Mexico to South America	0.0188035	ITS2
Gallinero, Merida	Selva Baja Caducifolia	Warm dry-forest	Wet	Malpighiales	Euphorbiaceae	Ricinus	Rc_cmm	Wide distribution	0.0726785	trnL
Gallinero, Merida	Selva Baja Caducifolia	Warm dry-forest	Wet	Malpighiales	Euphorbiaceae	Ricinus	Rc_cmm	Wide distribution	0.0575475	trnL
Gallinero, Merida	Selva Baja Caducifolia	Warm dry-forest	Dry	Sapindales	Sapindaceae			NO	0.0289226	trnL
Gallinero, Merida	Selva Baja Caducifolia	Warm dry-forest	Dry	Sapindales	Anacardiaceae	Schinus	Sc_mol	Exotic	0.010906	ITS2
Gallinero, Merida	Selva Baja Caducifolia	Warm dry-forest	Dry	Asterales	Asteraceae	Simsia	Sm_eur	Mexico	0.0112821	ITS2
Gallinero, Merida	Selva Baja Caducifolia	Warm dry-forest	Wet	Malpighiales	Euphorbiaceae	Triadica	Tr_seb	Wide distribution	0.0112118	trnL
Gallinero, Merida	Selva Baja Caducifolia	Warm dry-forest	Wet	Asterales	Asteraceae	Wedelia	Wd_aca	Mexico to Central America	0.0203401	trnL
Gallinero, Merida	Selva Baja Caducifolia	Warm dry-forest	Wet	Asterales	Asteraceae	Wedelia	Wd_sim	Micro endemic	0.0201824	ITS2
Gallinero, Merida	Selva Baja Caducifolia	Warm dry-forest	Dry	Sapindales	Burseraceae	Bursera			0.277964	trnL
Gallinero, Merida	Selva Baja Caducifolia	Warm dry-forest	Wet	Myrtales	Combretaceae	Terminalia			0.194272	trnL
Gallinero, Merida	Selva Baja Caducifolia	Warm dry-forest	Dry	Sapindales	Burseraceae	Bursera			0.186533	trnL
Gallinero, Merida	Selva Baja Caducifolia	Warm dry-forest	Dry	Sapindales	Burseraceae	Bursera			0.136874	trnL
Gallinero, Merida	Selva Baja Caducifolia	Warm dry-forest	Wet	Fabales	Fabaceae	Stryphnodendron			0.129581	trnL
Gallinero, Merida	Selva Baja Caducifolia	Warm dry-forest	Dry	Unassigned					0.0937627	trnL
Gallinero, Merida	Selva Baja Caducifolia	Warm dry-forest	Wet	Malpighiales	Euphorbiaceae	Cnidoscolus			0.065882	trnL
Gallinero, Merida	Selva Baja Caducifolia	Warm dry-forest	Wet	Malpighiales	Euphorbiaceae	Cnidoscolus			0.0596311	trnL
Gallinero, Merida	Selva Baja Caducifolia	Warm dry-forest	Wet	Poales	Poaceae				0.0508502	trnL
Gallinero, Merida	Selva Baja Caducifolia	Warm dry-forest	Dry	Unassigned					0.0438552	trnL
Gallinero, Merida	Selva Baja Caducifolia	Warm dry-forest	Dry	Unassigned					0.0414739	trnL
Gallinero, Merida	Selva Baja Caducifolia	Warm dry-forest	Dry	Unassigned					0.0280792	trnL
Gallinero, Merida	Selva Baja Caducifolia	Warm dry-forest	Dry	Asterales	Asteraceae				0.0184053	trnL
Gallinero, Merida	Selva Baja Caducifolia	Warm dry-forest	Dry	Unassigned					0.0153295	trnL
Gallinero, Merida	Selva Baja Caducifolia	Warm dry-forest	Dry	Asterales	Asteraceae				0.0144365	trnL
Gallinero, Merida	Selva Baja Caducifolia	Warm dry-forest	Wet	Fabales	Fabaceae	Erythrophleum			0.0127994	trnL
Gallinero, Merida	Selva Baja Caducifolia	Warm dry-forest	Wet	Fabales	Fabaceae				0.0107157	trnL
Gallinero, Merida	Selva Baja Caducifolia	Warm dry-forest	Dry	Asterales	Asteraceae				0.0105173	trnL
Gallinero, Merida	Selva Baja Caducifolia	Warm dry-forest	Dry	Fabales	Fabaceae				0.0100212	trnL
Gallinero, Merida	Selva Baja Caducifolia	Warm dry-forest	Dry	Unassigned					0.100411	ITS2
Gallinero, Merida	Selva Baja Caducifolia	Warm dry-forest	Dry	Unassigned					0.0635558	ITS2
Gallinero, Merida	Selva Baja Caducifolia	Warm dry-forest	Dry	Unassigned					0.0529005	ITS2
Gallinero, Merida	Selva Baja Caducifolia	Warm dry-forest	Wet	Unassigned					0.0424959	ITS2
Gallinero, Merida	Selva Baja Caducifolia	Warm dry-forest	Wet	Unassigned					0.0342224	ITS2
Gallinero, Merida	Selva Baja Caducifolia	Warm dry-forest	Dry	Unassigned					0.0327181	ITS2
Gallinero, Merida	Selva Baja Caducifolia	Warm dry-forest	Dry	Unassigned					0.0308377	ITS2
Gallinero, Merida	Selva Baja Caducifolia	Warm dry-forest	Wet	Unassigned					0.0228149	ITS2
Gallinero, Merida	Selva Baja Caducifolia	Warm dry-forest	Dry	Unassigned					0.0213106	ITS2
Gallinero, Merida	Selva Baja Caducifolia	Warm dry-forest	Dry	Malpighiales	Salicaceae	Salix			0.0211853	ITS2
Gallinero, Merida	Selva Baja Caducifolia	Warm dry-forest	Dry	Unassigned					0.017926	ITS2
Gallinero, Merida	Selva Baja Caducifolia	Warm dry-forest	Dry	Asterales	Asteraceae	Simsia			0.016171	ITS2
Gallinero, Merida	Selva Baja Caducifolia	Warm dry-forest	Wet	Unassigned					0.0150428	ITS2
Gallinero, Merida	Selva Baja Caducifolia	Warm dry-forest	Dry	Unassigned					0.012661	ITS2
Gallinero, Merida	Selva Baja Caducifolia	Warm dry-forest	Dry	Unassigned					0.0125357	ITS2
Gallinero, Merida	Selva Baja Caducifolia	Warm dry-forest	Dry	Asterales	Asteraceae				0.0121596	ITS2
Gallinero, Merida	Selva Baja Caducifolia	Warm dry-forest	Dry	Unassigned					0.0101539	ITS2
Gustavo Diaz Ordaz, El Vizcaino	Matorral desertico microfilo	North Ametican deserts	Dry	Sapindales	Rutaceae	Citrus	Cit_ret	Wide distribution	0.0123529	trnL
Gustavo Diaz Ordaz, El Vizcaino	Matorral desertico microfilo	North Ametican deserts	Dry	Sapindales	Rutaceae	Citrus	Cit_sen	Wide distribution	0.0132878	ITS2
Gustavo Diaz Ordaz, El Vizcaino	Matorral desertico microfilo	North Ametican deserts	Dry	Cucurbitales	Cucurbitaceae	Cucumis	Cu_mel	Wide distribution	0.0208092	ITS2
Gustavo Diaz Ordaz, El Vizcaino	Matorral desertico microfilo	North Ametican deserts	Dry	Zygophyllales	Zygophyllaceae	Larrea	La_trd	Mexico to USA	0.075214	ITS2
Gustavo Diaz Ordaz, El Vizcaino	Matorral desertico microfilo	North Ametican deserts	Dry	Zygophyllales	Zygophyllaceae	Larrea	La_trd	Mexico to USA	0.0666897	ITS2
Gustavo Diaz Ordaz, El Vizcaino	Matorral desertico microfilo	North Ametican deserts	Dry	Zygophyllales	Zygophyllaceae	Larrea	La_trd	Mexico to USA	0.0462566	ITS2
Gustavo Diaz Ordaz, El Vizcaino	Matorral desertico microfilo	North Ametican deserts	Dry	Zygophyllales	Zygophyllaceae	Larrea	La_trd	Mexico to USA	0.0441255	ITS2
Gustavo Diaz Ordaz, El Vizcaino	Matorral desertico microfilo	North Ametican deserts	Dry	Zygophyllales	Zygophyllaceae	Larrea	La_trd	Mexico to USA	0.0422452	ITS2
Gustavo Diaz Ordaz, El Vizcaino	Matorral desertico microfilo	North Ametican deserts	Dry	Zygophyllales	Zygophyllaceae	Larrea	La_trd	Mexico to USA	0.0418691	ITS2
Gustavo Diaz Ordaz, El Vizcaino	Matorral desertico microfilo	North Ametican deserts	Dry	Zygophyllales	Zygophyllaceae	Larrea	La_trd	Mexico to USA	0.0417438	ITS2
Gustavo Diaz Ordaz, El Vizcaino	Matorral desertico microfilo	North Ametican deserts	Dry	Zygophyllales	Zygophyllaceae	Larrea	La_trd	Mexico to USA	0.0329688	ITS2
Gustavo Diaz Ordaz, El Vizcaino	Matorral desertico microfilo	North Ametican deserts	Dry	Zygophyllales	Zygophyllaceae	Larrea	La_trd	Mexico to USA	0.0328434	ITS2
Gustavo Diaz Ordaz, El Vizcaino	Matorral desertico microfilo	North Ametican deserts	Dry	Zygophyllales	Zygophyllaceae	Larrea	La_trd	Mexico to USA	0.0260742	ITS2
Gustavo Diaz Ordaz, El Vizcaino	Matorral desertico microfilo	North Ametican deserts	Dry	Zygophyllales	Zygophyllaceae	Larrea	La_trd	Mexico to USA	0.010906	ITS2
Gustavo Diaz Ordaz, El Vizcaino	Matorral desertico microfilo	North Ametican deserts	Dry	Zygophyllales	Zygophyllaceae	Larrea	La_trd	Mexico to USA	0.0100285	ITS2
Gustavo Diaz Ordaz, El Vizcaino	Matorral desertico microfilo	North Ametican deserts	Dry	Zygophyllales	Zygophyllaceae	Larrea	La_trd	Mexico to USA	0.150765	trnL
Gustavo Diaz Ordaz, El Vizcaino	Matorral desertico microfilo	North Ametican deserts	Dry	Zygophyllales	Zygophyllaceae	Larrea	La_trd	Mexico to USA	0.103834	trnL
Gustavo Diaz Ordaz, El Vizcaino	Matorral desertico microfilo	North Ametican deserts	Dry	Zygophyllales	Zygophyllaceae	Larrea	La_trd	Mexico to USA	0.0656835	trnL
Gustavo Diaz Ordaz, El Vizcaino	Matorral desertico microfilo	North Ametican deserts	Dry	Myrtales	Myrtaceae	Psidium	Ps_gjv	Wide distribution	0.0304617	ITS2
Gustavo Diaz Ordaz, El Vizcaino	Matorral desertico microfilo	North Ametican deserts	Dry	Myrtales	Myrtaceae	Psidium	Ps_gjv	Wide distribution	0.0206838	ITS2
Gustavo Diaz Ordaz, El Vizcaino	Matorral desertico microfilo	North Ametican deserts	Dry	Malpighiales	Euphorbiaceae	Triadica	Tr_seb	Wide distribution	0.247851	trnL
Gustavo Diaz Ordaz, El Vizcaino	Matorral desertico microfilo	North Ametican deserts	Dry	Vitales	Vitaceae	Vitis	Vt_rip	North America	0.0145357	trnL
Gustavo Diaz Ordaz, El Vizcaino	Matorral desertico microfilo	North Ametican deserts	Dry	Unassigned					0.0198063	ITS2
Gustavo Diaz Ordaz, El Vizcaino	Matorral desertico microfilo	North Ametican deserts	Dry	Cucurbitales	Cucurbitaceae	Cucumis			0.353768	trnL
Gustavo Diaz Ordaz, El Vizcaino	Matorral desertico microfilo	North Ametican deserts	Dry	Cucurbitales	Cucurbitaceae	Cucumis			0.114599	trnL
Gustavo Diaz Ordaz, El Vizcaino	Matorral desertico microfilo	North Ametican deserts	Dry	Cucurbitales	Cucurbitaceae	Cucurbita			0.0147838	trnL
Gustavo Diaz Ordaz, El Vizcaino	Matorral desertico microfilo	North Ametican deserts	Dry	Cucurbitales	Cucurbitaceae	Cucurbita			0.0135435	trnL
Gustavo Diaz Ordaz, El Vizcaino	Matorral desertico microfilo	North Ametican deserts	Dry	Asterales	Asteraceae				0.0112118	trnL
Gustavo Diaz Ordaz, El Vizcaino	Matorral desertico microfilo	North Ametican deserts	Dry	Asterales	Asteraceae				0.0106661	trnL
Independencia,Teocelo	Bosque mesófilo de montaña	Temparate forest	Dry	Asterales	Asteraceae	Ageratum	Ag_cny	Wide distribution	0.0762168	ITS2
Independencia,Teocelo	Bosque mesófilo de montaña	Temparate forest	Dry	Asterales	Asteraceae	Ageratum	Ag_cny	Wide distribution	0.0495159	ITS2
Independencia,Teocelo	Bosque mesófilo de montaña	Temparate forest	Dry	Asterales	Asteraceae	Ageratum	Ag_cny	Wide distribution	0.0388606	ITS2
Independencia,Teocelo	Bosque mesófilo de montaña	Temparate forest	Wet	Asterales	Asteraceae	Bidens	Bd_pls	Wide distribution	0.0462566	ITS2
Independencia,Teocelo	Bosque mesófilo de montaña	Temparate forest	Dry	Asterales	Asteraceae	Bidens	Bd_pls	Wide distribution	0.0399888	ITS2
Independencia,Teocelo	Bosque mesófilo de montaña	Temparate forest	Wet	Asterales	Asteraceae	Bidens	Bd_pls	Wide distribution	0.0389859	ITS2
Independencia,Teocelo	Bosque mesófilo de montaña	Temparate forest	Dry	Asterales	Asteraceae	Bidens	Bd_pls	Wide distribution	0.0371056	ITS2
Independencia,Teocelo	Bosque mesófilo de montaña	Temparate forest	Wet	Asterales	Asteraceae	Bidens	Bd_pls	Wide distribution	0.028832	ITS2
Independencia,Teocelo	Bosque mesófilo de montaña	Temparate forest	Dry	Asterales	Asteraceae	Bidens	Bd_pls	Wide distribution	0.0234417	ITS2
Independencia,Teocelo	Bosque mesófilo de montaña	Temparate forest	Wet	Asterales	Asteraceae	Bidens	Bd_pls	Wide distribution	0.023191	ITS2
Independencia,Teocelo	Bosque mesófilo de montaña	Temparate forest	Wet	Asterales	Asteraceae	Bidens	Bd_pls	Wide distribution	0.0216867	ITS2
Independencia,Teocelo	Bosque mesófilo de montaña	Temparate forest	Dry	Asterales	Asteraceae	Bidens	Bd_pls	Wide distribution	0.0172992	ITS2
Independencia,Teocelo	Bosque mesófilo de montaña	Temparate forest	Dry	Asterales	Asteraceae	Bidens	Bd_pls	Wide distribution	0.0164217	ITS2
Independencia,Teocelo	Bosque mesófilo de montaña	Temparate forest	Wet	Asterales	Asteraceae	Bidens	Bd_pls	Wide distribution	0.0159203	ITS2
Independencia,Teocelo	Bosque mesófilo de montaña	Temparate forest	Dry	Asterales	Asteraceae	Bidens	Bd_pls	Wide distribution	0.0154189	ITS2
Independencia,Teocelo	Bosque mesófilo de montaña	Temparate forest	Wet	Asterales	Asteraceae	Bidens	Bd_pls	Wide distribution	0.0127864	ITS2
Independencia,Teocelo	Bosque mesófilo de montaña	Temparate forest	Wet	Asterales	Asteraceae	Bidens	Bd_pls	Wide distribution	0.0119089	ITS2
Independencia,Teocelo	Bosque mesófilo de montaña	Temparate forest	Dry	Asterales	Asteraceae	Bidens	Bd_pls	Wide distribution	0.0112821	ITS2
Independencia,Teocelo	Bosque mesófilo de montaña	Temparate forest	Wet	Asterales	Asteraceae	Bidens	Bd_pls	Wide distribution	0.0112821	ITS2
Independencia,Teocelo	Bosque mesófilo de montaña	Temparate forest	Wet	Santalales	Loranthaceae	Cladocolea	Cl_mcv	Micro endemic	0.0314645	ITS2
Independencia,Teocelo	Bosque mesófilo de montaña	Temparate forest	Wet	Santalales	Loranthaceae	Cladocolea	Cl_mcv	Micro endemic	0.0277038	ITS2
Independencia,Teocelo	Bosque mesófilo de montaña	Temparate forest	Wet	Santalales	Loranthaceae	Cladocolea	Cl_mcv	Micro endemic	0.0157949	ITS2
Independencia,Teocelo	Bosque mesófilo de montaña	Temparate forest	Wet	Santalales	Loranthaceae	Cladocolea	Cl_mcv	Micro endemic	0.0115328	ITS2
Independencia,Teocelo	Bosque mesófilo de montaña	Temparate forest	Wet	Arecales	Arecaceae	Cocos	Cc_ncf	Wide distribution	0.0373563	trnL
Independencia,Teocelo	Bosque mesófilo de montaña	Temparate forest	Wet	Asterales	Asteraceae	Parthenium	Pr_hys	Wide distribution	0.0226896	ITS2
Independencia,Teocelo	Bosque mesófilo de montaña	Temparate forest	Wet	Asterales	Asteraceae	Parthenium	Pr_hys	Wide distribution	0.0210599	ITS2
Independencia,Teocelo	Bosque mesófilo de montaña	Temparate forest	Wet	Asterales	Asteraceae	Parthenium	Pr_hys	Wide distribution	0.019681	ITS2
Independencia,Teocelo	Bosque mesófilo de montaña	Temparate forest	Wet	Asterales	Asteraceae	Parthenium	Pr_hys	Wide distribution	0.017926	ITS2
Independencia,Teocelo	Bosque mesófilo de montaña	Temparate forest	Wet	Asterales	Asteraceae	Parthenium	Pr_hys	Wide distribution	0.0132878	ITS2
Independencia,Teocelo	Bosque mesófilo de montaña	Temparate forest	Wet	Asterales	Asteraceae	Parthenium	Pr_hys	Wide distribution	0.0131624	ITS2
Independencia,Teocelo	Bosque mesófilo de montaña	Temparate forest	Wet	Asterales	Asteraceae	Parthenium	Pr_hys	Wide distribution	0.0130371	ITS2
Independencia,Teocelo	Bosque mesófilo de montaña	Temparate forest	Dry	Asterales	Asteraceae	Parthenium	Pr_hys	Wide distribution	0.0116582	ITS2
Independencia,Teocelo	Bosque mesófilo de montaña	Temparate forest	Wet	Asterales	Asteraceae	Parthenium	Pr_hys	Wide distribution	0.0106553	ITS2
Independencia,Teocelo	Bosque mesófilo de montaña	Temparate forest	Wet	Asterales	Asteraceae	Parthenium	Pr_hys	Wide distribution	0.0100285	ITS2
Independencia,Teocelo	Bosque mesófilo de montaña	Temparate forest	Wet	Piperales	Piperaceae	Piper	Pp_aml	Wide distribution	0.0367295	ITS2
Independencia,Teocelo	Bosque mesófilo de montaña	Temparate forest	Wet	Piperales	Piperaceae	Piper	Pp_aml	Wide distribution	0.0261995	ITS2
Independencia,Teocelo	Bosque mesófilo de montaña	Temparate forest	Wet	Piperales	Piperaceae	Piper	Pp_aml	Wide distribution	0.0159203	ITS2
Independencia,Teocelo	Bosque mesófilo de montaña	Temparate forest	Wet	Piperales	Piperaceae	Piper	Pp_aml	Wide distribution	0.012661	ITS2
Independencia,Teocelo	Bosque mesófilo de montaña	Temparate forest	Wet	Myrtales	Myrtaceae	Psidium	Ps_sar	Mexico to South America	0.0102792	ITS2
Independencia,Teocelo	Bosque mesófilo de montaña	Temparate forest	Wet	Unassigned					0.163365	trnL
Independencia,Teocelo	Bosque mesófilo de montaña	Temparate forest	Wet	Fabales	Fabaceae				0.138263	trnL
Independencia,Teocelo	Bosque mesófilo de montaña	Temparate forest	Wet	Unassigned					0.110134	trnL
Independencia,Teocelo	Bosque mesófilo de montaña	Temparate forest	Wet	Piperales	Piperaceae	Piper			0.0922248	trnL
Independencia,Teocelo	Bosque mesófilo de montaña	Temparate forest	Wet	Unassigned					0.0839896	trnL
Independencia,Teocelo	Bosque mesófilo de montaña	Temparate forest	Wet	Piperales	Piperaceae	Piper			0.0662788	trnL
Independencia,Teocelo	Bosque mesófilo de montaña	Temparate forest	Wet	Fabales	Fabaceae				0.0609706	trnL
Independencia,Teocelo	Bosque mesófilo de montaña	Temparate forest	Wet	Piperales	Piperaceae	Piper			0.0414243	trnL
Independencia,Teocelo	Bosque mesófilo de montaña	Temparate forest	Wet	Fabales	Fabaceae				0.0259956	trnL
Independencia,Teocelo	Bosque mesófilo de montaña	Temparate forest	Wet	Fabales	Fabaceae				0.0235647	trnL
Independencia,Teocelo	Bosque mesófilo de montaña	Temparate forest	Wet	Fabales	Fabaceae				0.0209354	trnL
Independencia,Teocelo	Bosque mesófilo de montaña	Temparate forest	Dry	Asterales	Asteraceae				0.0201912	trnL
Independencia,Teocelo	Bosque mesófilo de montaña	Temparate forest	Dry	Asterales	Asteraceae				0.0143869	trnL
Independencia,Teocelo	Bosque mesófilo de montaña	Temparate forest	Wet	Myrtales	Myrtaceae	Eugenia			0.0388606	ITS2
Independencia,Teocelo	Bosque mesófilo de montaña	Temparate forest	Wet	Myrtales	Myrtaceae	Eugenia			0.0246953	ITS2
Independencia,Teocelo	Bosque mesófilo de montaña	Temparate forest	Dry	Asterales	Asteraceae	Bidens			0.0238178	ITS2
Independencia,Teocelo	Bosque mesófilo de montaña	Temparate forest	Wet	GentiaUnassignedles	Rubiaceae	Chiococca			0.0184274	ITS2
Independencia,Teocelo	Bosque mesófilo de montaña	Temparate forest	Wet	Unassigned					0.0171739	ITS2
Independencia,Teocelo	Bosque mesófilo de montaña	Temparate forest	Wet	Unassigned					0.0170485	ITS2
Independencia,Teocelo	Bosque mesófilo de montaña	Temparate forest	Wet	Unassigned					0.0146667	ITS2
Independencia,Teocelo	Bosque mesófilo de montaña	Temparate forest	Wet	Unassigned					0.014416	ITS2
Independencia,Teocelo	Bosque mesófilo de montaña	Temparate forest	Wet	Unassigned					0.0139146	ITS2
Isolda	Selva Alta Perennifolia	Warm humid-forest	Dry	Fabales	Fabaceae	Aeschynomene	Ae_amr	Mexico to Central America	0.0230656	ITS2
Isolda	Selva Alta Perennifolia	Warm humid-forest	Dry	Fabales	Fabaceae	Aeschynomene	Ae_amr	Mexico to Central America	0.0172992	ITS2
Isolda	Selva Alta Perennifolia	Warm humid-forest	Dry	CommeliUnassignedles	Commelinaceae	Callisia	Cll_gnt	Wide distribution	0.0579148	ITS2
Isolda	Selva Alta Perennifolia	Warm humid-forest	Dry	CommeliUnassignedles	Commelinaceae	Callisia	Cll_gnt	Wide distribution	0.0398634	ITS2
Isolda	Selva Alta Perennifolia	Warm humid-forest	Dry	Malpighiales	Euphorbiaceae	Croton	Cr_icc	Micro endemic	0.0111567	ITS2
Isolda	Selva Alta Perennifolia	Warm humid-forest	Wet	Myrtales	Myrtaceae	Eugenia	Eu_axl	Mexico, Central America and Caribbean	0.0591683	ITS2
Isolda	Selva Alta Perennifolia	Warm humid-forest	Wet	Myrtales	Myrtaceae	Eugenia	Eu_axl	Mexico, Central America and Caribbean	0.0156696	ITS2
Isolda	Selva Alta Perennifolia	Warm humid-forest	Wet	Myrtales	Myrtaceae	Eugenia	Eu_axl	Mexico, Central America and Caribbean	0.0124103	ITS2
Isolda	Selva Alta Perennifolia	Warm humid-forest	Wet	Asterales	Asteraceae	Melanthera	Ml_niv	Mexico to South America	0.043248	ITS2
Isolda	Selva Alta Perennifolia	Warm humid-forest	Wet	Asterales	Asteraceae	Melanthera	Ml_niv	Mexico to South America	0.0417438	ITS2
Isolda	Selva Alta Perennifolia	Warm humid-forest	Wet	Asterales	Asteraceae	Melanthera	Ml_niv	Mexico to South America	0.035852	ITS2
Isolda	Selva Alta Perennifolia	Warm humid-forest	Wet	Asterales	Asteraceae	Melanthera	Ml_niv	Mexico to South America	0.0236924	ITS2
Isolda	Selva Alta Perennifolia	Warm humid-forest	Wet	Asterales	Asteraceae	Melanthera	Ml_niv	Mexico to South America	0.0225642	ITS2
Isolda	Selva Alta Perennifolia	Warm humid-forest	Wet	Asterales	Asteraceae	Melanthera	Ml_niv	Mexico to South America	0.0116582	ITS2
Isolda	Selva Alta Perennifolia	Warm humid-forest	Dry	Caryophyllales	Achatocarpaceae	Phaulothamnus	Ph_spn	Mexico	0.0822532	trnL
Isolda	Selva Alta Perennifolia	Warm humid-forest	Dry	Caryophyllales	Achatocarpaceae	Phaulothamnus	Ph_spn	Mexico	0.0232671	trnL
Isolda	Selva Alta Perennifolia	Warm humid-forest	Dry	Caryophyllales	Achatocarpaceae	Phaulothamnus	Ph_spn	Mexico	0.0161232	trnL
Isolda	Selva Alta Perennifolia	Warm humid-forest	Dry	Piperales	Piperaceae	Piper	Pi_sct	Mexico to Central America	0.0182564	trnL
Isolda	Selva Alta Perennifolia	Warm humid-forest	Dry	Malpighiales	Salicaceae	Pleuranthodendron	Pl_lin	Mexico to South America	0.0159744	trnL
Isolda	Selva Alta Perennifolia	Warm humid-forest	Dry	Sapindales	Anacardiaceae	Schinus	Sc_mol	Exotic	0.0147921	ITS2
Isolda	Selva Alta Perennifolia	Warm humid-forest	Dry	Sapindales	Anacardiaceae	Spondias	Sp_mom	Wide distribution	0.0329906	trnL
Isolda	Selva Alta Perennifolia	Warm humid-forest	Dry	Sapindales	Anacardiaceae	Spondias	Sp_mom	Wide distribution	0.0231182	trnL
Isolda	Selva Alta Perennifolia	Warm humid-forest	Dry	Sapindales	Anacardiaceae	Spondias	Sp_mom	Wide distribution	0.0146349	trnL
Isolda	Selva Alta Perennifolia	Warm humid-forest	Dry	Malpighiales	Euphorbiaceae	Stillingia	Stl_syl	Mexico to USA	0.147921	ITS2
Isolda	Selva Alta Perennifolia	Warm humid-forest	Dry	Malpighiales	Euphorbiaceae	Stillingia	Stl_syl	Mexico to USA	0.0813565	ITS2
Isolda	Selva Alta Perennifolia	Warm humid-forest	Wet	Ericales	Theaceae	Stewartia			0.39167	trnL
Isolda	Selva Alta Perennifolia	Warm humid-forest	Wet	Ericales	Theaceae	Stewartia			0.346624	trnL
Isolda	Selva Alta Perennifolia	Warm humid-forest	Wet	Ericales	Theaceae	Stewartia			0.295129	trnL
Isolda	Selva Alta Perennifolia	Warm humid-forest	Wet	Ericales	Theaceae	Stewartia			0.251671	trnL
Isolda	Selva Alta Perennifolia	Warm humid-forest	Dry	Asterales	Asteraceae				0.0605737	trnL
Isolda	Selva Alta Perennifolia	Warm humid-forest	Dry	Fabales	Fabaceae	Erythrophleum			0.0391422	trnL
Isolda	Selva Alta Perennifolia	Warm humid-forest	Dry	Asterales	Asteraceae				0.0379516	trnL
Isolda	Selva Alta Perennifolia	Warm humid-forest	Dry	Malpighiales	Euphorbiaceae	Sapium			0.033834	trnL
Isolda	Selva Alta Perennifolia	Warm humid-forest	Dry	Malpighiales	Euphorbiaceae	Croton			0.0324449	trnL
Isolda	Selva Alta Perennifolia	Warm humid-forest	Dry	Fabales	Fabaceae	Erythrophleum			0.0312542	trnL
Isolda	Selva Alta Perennifolia	Warm humid-forest	Dry	Malpighiales	Euphorbiaceae	Croton			0.028873	trnL
Isolda	Selva Alta Perennifolia	Warm humid-forest	Dry	Asterales	Asteraceae				0.0285257	trnL
Isolda	Selva Alta Perennifolia	Warm humid-forest	Dry	Malpighiales	Euphorbiaceae	Sapium			0.0263429	trnL
Isolda	Selva Alta Perennifolia	Warm humid-forest	Wet	BoragiUnassignedles	Hydrophyllaceae	Phacelia			0.0251026	trnL
Isolda	Selva Alta Perennifolia	Warm humid-forest	Dry	Malpighiales	Euphorbiaceae	Sapium			0.0240608	trnL
Isolda	Selva Alta Perennifolia	Warm humid-forest	Dry	Malpighiales	Euphorbiaceae	Croton			0.0217291	trnL
Isolda	Selva Alta Perennifolia	Warm humid-forest	Wet	Myrtales	Myrtaceae				0.0209354	trnL
Isolda	Selva Alta Perennifolia	Warm humid-forest	Wet	BoragiUnassignedles	Hydrophyllaceae	Phacelia			0.0205881	trnL
Isolda	Selva Alta Perennifolia	Warm humid-forest	Dry	Malpighiales	Euphorbiaceae	Croton			0.0199928	trnL
Isolda	Selva Alta Perennifolia	Warm humid-forest	Dry	SolaUnassignedles	Convolvulaceae	Ipomoea			0.0196455	trnL
Isolda	Selva Alta Perennifolia	Warm humid-forest	Wet	Fabales	Fabaceae	Desmodium			0.0158752	trnL
Isolda	Selva Alta Perennifolia	Warm humid-forest	Dry	Asterales	Asteraceae				0.0148334	trnL
Isolda	Selva Alta Perennifolia	Warm humid-forest	Wet	Fabales	Fabaceae	Erythrophleum			0.0148334	trnL
Isolda	Selva Alta Perennifolia	Warm humid-forest	Dry	Unassigned					0.0125513	trnL
Isolda	Selva Alta Perennifolia	Warm humid-forest	Dry	Sapindales	Burseraceae	Bursera			0.0124521	trnL
Isolda	Selva Alta Perennifolia	Warm humid-forest	Dry	Unassigned					0.0117079	trnL
Isolda	Selva Alta Perennifolia	Warm humid-forest	Dry	Malpighiales	Euphorbiaceae	Sapium			0.0113607	trnL
Isolda	Selva Alta Perennifolia	Warm humid-forest	Wet	Ericales	Actinidiaceae	Saurauia			0.245448	ITS2
Isolda	Selva Alta Perennifolia	Warm humid-forest	Wet	Ericales	Actinidiaceae	Saurauia			0.189163	ITS2
Isolda	Selva Alta Perennifolia	Warm humid-forest	Wet	Ericales	Actinidiaceae	Saurauia			0.180514	ITS2
Isolda	Selva Alta Perennifolia	Warm humid-forest	Wet	Ericales	Actinidiaceae	Saurauia			0.165095	ITS2
Isolda	Selva Alta Perennifolia	Warm humid-forest	Wet	Ericales	Actinidiaceae	Saurauia			0.163841	ITS2
Isolda	Selva Alta Perennifolia	Warm humid-forest	Wet	Ericales	Actinidiaceae	Saurauia			0.135511	ITS2
Isolda	Selva Alta Perennifolia	Warm humid-forest	Wet	Ericales	Actinidiaceae	Saurauia			0.121471	ITS2
Isolda	Selva Alta Perennifolia	Warm humid-forest	Wet	Ericales	Actinidiaceae	Saurauia			0.110941	ITS2
Isolda	Selva Alta Perennifolia	Warm humid-forest	Dry	Myrtales	Onagraceae	Fuchsia			0.0592937	ITS2
Isolda	Selva Alta Perennifolia	Warm humid-forest	Dry	Unassigned					0.0406156	ITS2
Isolda	Selva Alta Perennifolia	Warm humid-forest	Wet	Unassigned					0.0347238	ITS2
Isolda	Selva Alta Perennifolia	Warm humid-forest	Dry	Unassigned					0.0295842	ITS2
Isolda	Selva Alta Perennifolia	Warm humid-forest	Dry	Apiales	Araliaceae	Dendropanax			0.0248206	ITS2
Isolda	Selva Alta Perennifolia	Warm humid-forest	Dry	Malpighiales	Euphorbiaceae	Croton			0.0223135	ITS2
Isolda	Selva Alta Perennifolia	Warm humid-forest	Wet	Lamiales	Lamiaceae	Salvia			0.0201824	ITS2
Isolda	Selva Alta Perennifolia	Warm humid-forest	Dry	Unassigned					0.0199317	ITS2
Isolda	Selva Alta Perennifolia	Warm humid-forest	Dry	Apiales	Araliaceae	Dendropanax			0.0162964	ITS2
Isolda	Selva Alta Perennifolia	Warm humid-forest	Dry	Unassigned					0.0129117	ITS2
Isolda	Selva Alta Perennifolia	Warm humid-forest	Dry	Unassigned					0.0112821	ITS2
Jamay	Matorral subtropical	Semi-arid elevations	Wet	Caryophyllales	Amaranthaceae	Amaranthus	Am_grg	Mexico to USA	0.0213323	trnL
Jamay	Matorral subtropical	Semi-arid elevations	Wet	Caryophyllales	Amaranthaceae	Amaranthus	Am_grg	Mexico to USA	0.0135435	trnL
Jamay	Matorral subtropical	Semi-arid elevations	Wet	Caryophyllales	Amaranthaceae	Amaranthus	Am_grg	Mexico to USA	0.0127001	trnL
Jamay	Matorral subtropical	Semi-arid elevations	Wet	Caryophyllales	Amaranthaceae	Amaranthus	Am_grg	Mexico to USA	0.012204	trnL
Jamay	Matorral subtropical	Semi-arid elevations	Wet	Caryophyllales	Amaranthaceae	Amaranthus	Am_wts	Mexico to USA	0.0260742	ITS2
Jamay	Matorral subtropical	Semi-arid elevations	Wet	Caryophyllales	Amaranthaceae	Amaranthus	Am_wts	Mexico to USA	0.0230656	ITS2
Jamay	Matorral subtropical	Semi-arid elevations	Wet	Caryophyllales	Amaranthaceae	Amaranthus	Am_wts	Mexico to USA	0.0201824	ITS2
Jamay	Matorral subtropical	Semi-arid elevations	Wet	Caryophyllales	Amaranthaceae	Amaranthus	Am_wts	Mexico to USA	0.0154189	ITS2
Jamay	Matorral subtropical	Semi-arid elevations	Wet	Caryophyllales	Amaranthaceae	Amaranthus	Am_wts	Mexico to USA	0.0145414	ITS2
Jamay	Matorral subtropical	Semi-arid elevations	Wet	Caryophyllales	Amaranthaceae	Amaranthus	Am_wts	Mexico to USA	0.0131624	ITS2
Jamay	Matorral subtropical	Semi-arid elevations	Wet	Caryophyllales	Amaranthaceae	Amaranthus	Am_wts	Mexico to USA	0.0121596	ITS2
Jamay	Matorral subtropical	Semi-arid elevations	Wet	Caryophyllales	Amaranthaceae	Amaranthus	Am_wts	Mexico to USA	0.0112821	ITS2
Jamay	Matorral subtropical	Semi-arid elevations	Wet	Fabales	Fabaceae	Apoplanesia	Ap_pnc	Mexico to Central America	0.0121048	trnL
Jamay	Matorral subtropical	Semi-arid elevations	Wet	Asterales	Asteraceae	Bidens	Bd_pls	Wide distribution	0.0137892	ITS2
Jamay	Matorral subtropical	Semi-arid elevations	Wet	Asterales	Asteraceae	Bidens	Bd_pls	Wide distribution	0.0127864	ITS2
Jamay	Matorral subtropical	Semi-arid elevations	Wet	Asterales	Asteraceae	Bidens	Bd_pls	Wide distribution	0.0117835	ITS2
Jamay	Matorral subtropical	Semi-arid elevations	Wet	Asterales	Asteraceae	Bidens	Bd_pls	Wide distribution	0.0115328	ITS2
Jamay	Matorral subtropical	Semi-arid elevations	Wet	Asterales	Asteraceae	Bidens	Bd_rep	Mexico to South America	0.0114075	ITS2
Jamay	Matorral subtropical	Semi-arid elevations	Wet	Fabales	Fabaceae	Eysenhardtia	Ey_txn	Mexico to USA	0.0475102	ITS2
Jamay	Matorral subtropical	Semi-arid elevations	Wet	Fabales	Fabaceae	Eysenhardtia	Ey_txn	Mexico to USA	0.0423705	ITS2
Jamay	Matorral subtropical	Semi-arid elevations	Wet	Fabales	Fabaceae	Eysenhardtia	Ey_txn	Mexico to USA	0.0404902	ITS2
Jamay	Matorral subtropical	Semi-arid elevations	Wet	Fabales	Fabaceae	Eysenhardtia	Ey_txn	Mexico to USA	0.024946	ITS2
Jamay	Matorral subtropical	Semi-arid elevations	Wet	Fabales	Fabaceae	Eysenhardtia	Ey_txn	Mexico to USA	0.0125357	ITS2
Jamay	Matorral subtropical	Semi-arid elevations	Wet	Lamiales	Oleaceae	Fraxinus	Fr_vlt	North America	0.0145414	ITS2
Jamay	Matorral subtropical	Semi-arid elevations	Wet	Lamiales	Oleaceae	Fraxinus	Fr_vlt	North America	0.0129117	ITS2
Jamay	Matorral subtropical	Semi-arid elevations	Wet	Malvales	Malvaceae	Triumfetta	Tr_lap	Mexico to South America	0.245699	ITS2
Jamay	Matorral subtropical	Semi-arid elevations	Wet	Malvales	Malvaceae	Triumfetta	Tr_lap	Mexico to South America	0.211351	ITS2
Jamay	Matorral subtropical	Semi-arid elevations	Wet	Malvales	Malvaceae	Triumfetta	Tr_lap	Mexico to South America	0.175249	ITS2
Jamay	Matorral subtropical	Semi-arid elevations	Wet	Malvales	Malvaceae	Triumfetta	Tr_lap	Mexico to South America	0.171237	ITS2
Jamay	Matorral subtropical	Semi-arid elevations	Wet	Malvales	Malvaceae	Triumfetta	Tr_lap	Mexico to South America	0.15118	ITS2
Jamay	Matorral subtropical	Semi-arid elevations	Wet	Malvales	Malvaceae	Triumfetta	Tr_lap	Mexico to South America	0.146542	ITS2
Jamay	Matorral subtropical	Semi-arid elevations	Wet	Malvales	Malvaceae	Triumfetta	Tr_lap	Mexico to South America	0.129117	ITS2
Jamay	Matorral subtropical	Semi-arid elevations	Wet	Malvales	Malvaceae	Triumfetta	Tr_lap	Mexico to South America	0.09665	ITS2
Jamay	Matorral subtropical	Semi-arid elevations	Wet	Malvales	Malvaceae	Triumfetta	Tr_lap	Mexico to South America	0.0938921	ITS2
Jamay	Matorral subtropical	Semi-arid elevations	Wet	Malvales	Malvaceae	Triumfetta	Tr_lap	Mexico to South America	0.0920118	ITS2
Jamay	Matorral subtropical	Semi-arid elevations	Wet	Malvales	Malvaceae	Triumfetta	Tr_lap	Mexico to South America	0.0638065	ITS2
Jamay	Matorral subtropical	Semi-arid elevations	Wet	Malvales	Malvaceae	Triumfetta	Tr_lap	Mexico to South America	0.0527751	ITS2
Jamay	Matorral subtropical	Semi-arid elevations	Wet	Malvales	Malvaceae	Triumfetta	Tr_lap	Mexico to South America	0.0503934	ITS2
Jamay	Matorral subtropical	Semi-arid elevations	Wet	Malvales	Malvaceae	Triumfetta	Tr_lap	Mexico to South America	0.0409916	ITS2
Jamay	Matorral subtropical	Semi-arid elevations	Wet	Malvales	Malvaceae	Triumfetta	Tr_lap	Mexico to South America	0.0386098	ITS2
Jamay	Matorral subtropical	Semi-arid elevations	Wet	Malvales	Malvaceae	Triumfetta	Tr_lap	Mexico to South America	0.0308377	ITS2
Jamay	Matorral subtropical	Semi-arid elevations	Wet	Malvales	Malvaceae	Triumfetta	Tr_lap	Mexico to South America	0.0300856	ITS2
Jamay	Matorral subtropical	Semi-arid elevations	Wet	Malvales	Malvaceae	Triumfetta	Tr_lap	Mexico to South America	0.025322	ITS2
Jamay	Matorral subtropical	Semi-arid elevations	Wet	Malvales	Malvaceae	Triumfetta	Tr_lap	Mexico to South America	0.0225642	ITS2
Jamay	Matorral subtropical	Semi-arid elevations	Wet	Malvales	Malvaceae	Triumfetta	Tr_lap	Mexico to South America	0.0209346	ITS2
Jamay	Matorral subtropical	Semi-arid elevations	Wet	Malvales	Malvaceae	Triumfetta	Tr_lap	Mexico to South America	0.012661	ITS2
Jamay	Matorral subtropical	Semi-arid elevations	Wet	Asterales	Asteraceae	Verbesina	Vr_dis	Micro endemic	0.078724	ITS2
Jamay	Matorral subtropical	Semi-arid elevations	Wet	Asterales	Asteraceae	Verbesina	Vr_dis	Micro endemic	0.0525244	ITS2
Jamay	Matorral subtropical	Semi-arid elevations	Wet	Asterales	Asteraceae	Verbesina	Vr_dis	Micro endemic	0.042872	ITS2
Jamay	Matorral subtropical	Semi-arid elevations	Wet	Asterales	Asteraceae	Verbesina	Vr_dis	Micro endemic	0.0292081	ITS2
Jamay	Matorral subtropical	Semi-arid elevations	Wet	Asterales	Asteraceae	Verbesina	Vr_dis	Micro endemic	0.0239431	ITS2
Jamay	Matorral subtropical	Semi-arid elevations	Wet	Asterales	Asteraceae	Verbesina	Vr_dis	Micro endemic	0.0225642	ITS2
Jamay	Matorral subtropical	Semi-arid elevations	Wet	Asterales	Asteraceae	Verbesina	Vr_dis	Micro endemic	0.0215613	ITS2
Jamay	Matorral subtropical	Semi-arid elevations	Wet	Asterales	Asteraceae	Verbesina	Vr_dis	Micro endemic	0.0169231	ITS2
Jamay	Matorral subtropical	Semi-arid elevations	Wet	Asterales	Asteraceae	Verbesina	Vr_dis	Micro endemic	0.0167978	ITS2
Jamay	Matorral subtropical	Semi-arid elevations	Wet	Malvales	Malvaceae				0.374356	trnL
Jamay	Matorral subtropical	Semi-arid elevations	Wet	Malvales	Malvaceae				0.282032	trnL
Jamay	Matorral subtropical	Semi-arid elevations	Wet	Malvales	Malvaceae				0.230984	trnL
Jamay	Matorral subtropical	Semi-arid elevations	Wet	Malvales	Malvaceae				0.230785	trnL
Jamay	Matorral subtropical	Semi-arid elevations	Wet	Malvales	Malvaceae				0.224088	trnL
Jamay	Matorral subtropical	Semi-arid elevations	Wet	Malvales	Malvaceae				0.17423	trnL
Jamay	Matorral subtropical	Semi-arid elevations	Wet	Malvales	Malvaceae				0.148929	trnL
Jamay	Matorral subtropical	Semi-arid elevations	Wet	Asterales	Asteraceae				0.118468	trnL
Jamay	Matorral subtropical	Semi-arid elevations	Wet	Asterales	Asteraceae				0.110878	trnL
Jamay	Matorral subtropical	Semi-arid elevations	Wet	Asterales	Asteraceae				0.0806161	trnL
Jamay	Matorral subtropical	Semi-arid elevations	Wet	Asterales	Asteraceae				0.0606233	trnL
Jamay	Matorral subtropical	Semi-arid elevations	Wet	Asterales	Asteraceae				0.0556623	trnL
Jamay	Matorral subtropical	Semi-arid elevations	Wet	Asterales	Asteraceae				0.0555631	trnL
Jamay	Matorral subtropical	Semi-arid elevations	Wet	Asterales	Asteraceae				0.0449466	trnL
Jamay	Matorral subtropical	Semi-arid elevations	Wet	Poales	Poaceae				0.0402833	trnL
Jamay	Matorral subtropical	Semi-arid elevations	Wet	Unassigned					0.0285753	trnL
Jamay	Matorral subtropical	Semi-arid elevations	Wet	Asterales	Asteraceae				0.0184053	trnL
Jamay	Matorral subtropical	Semi-arid elevations	Wet	SolaUnassignedles	Convolvulaceae	Ipomoea			0.0179588	trnL
Jamay	Matorral subtropical	Semi-arid elevations	Wet	Fabales	Fabaceae	Erythrophleum			0.0172643	trnL
Jamay	Matorral subtropical	Semi-arid elevations	Wet	Fabales	Fabaceae	Erythrophleum			0.0169666	trnL
Jamay	Matorral subtropical	Semi-arid elevations	Wet	Fabales	Fabaceae	Lupinus			0.0162721	trnL
Jamay	Matorral subtropical	Semi-arid elevations	Wet	Poales	Poaceae				0.0153791	trnL
Jamay	Matorral subtropical	Semi-arid elevations	Wet	Cucurbitales	Cucurbitaceae	Cucumis			0.0150814	trnL
Jamay	Matorral subtropical	Semi-arid elevations	Wet	Fabales	Fabaceae	Erythrophleum			0.0143869	trnL
Jamay	Matorral subtropical	Semi-arid elevations	Wet	Unassigned					0.0138908	trnL
Jamay	Matorral subtropical	Semi-arid elevations	Wet	Poales	Poaceae				0.013097	trnL
Jamay	Matorral subtropical	Semi-arid elevations	Wet	Fabales	Fabaceae	Erythrophleum			0.0120056	trnL
Jamay	Matorral subtropical	Semi-arid elevations	Wet	Malvales	Malvaceae				0.0119064	trnL
Jamay	Matorral subtropical	Semi-arid elevations	Wet	Unassigned					0.0117079	trnL
Jamay	Matorral subtropical	Semi-arid elevations	Wet	Asterales	Asteraceae	Simsia			0.179511	ITS2
Jamay	Matorral subtropical	Semi-arid elevations	Wet	Asterales	Asteraceae	Simsia			0.119214	ITS2
Jamay	Matorral subtropical	Semi-arid elevations	Wet	Asterales	Asteraceae	Simsia			0.107431	ITS2
Jamay	Matorral subtropical	Semi-arid elevations	Wet	Asterales	Asteraceae	Simsia			0.098781	ITS2
Jamay	Matorral subtropical	Semi-arid elevations	Wet	Asterales	Asteraceae	Simsia			0.0696983	ITS2
Jamay	Matorral subtropical	Semi-arid elevations	Wet	Asterales	Asteraceae	Simsia			0.0673165	ITS2
Jamay	Matorral subtropical	Semi-arid elevations	Wet	Asterales	Asteraceae	Viguiera			0.0383591	ITS2
Jamay	Matorral subtropical	Semi-arid elevations	Wet	Asterales	Asteraceae	Simsia			0.037607	ITS2
Jamay	Matorral subtropical	Semi-arid elevations	Wet	Asterales	Asteraceae	Viguiera			0.0337209	ITS2
Jamay	Matorral subtropical	Semi-arid elevations	Wet	Asterales	Asteraceae	Viguiera			0.032342	ITS2
Jamay	Matorral subtropical	Semi-arid elevations	Wet	Asterales	Asteraceae	Simsia			0.0298349	ITS2
Jamay	Matorral subtropical	Semi-arid elevations	Wet	Asterales	Asteraceae	Viguiera			0.0297095	ITS2
Jamay	Matorral subtropical	Semi-arid elevations	Wet	Asterales	Asteraceae	Simsia			0.0265756	ITS2
Jamay	Matorral subtropical	Semi-arid elevations	Wet	Asterales	Asteraceae	Simsia			0.0220628	ITS2
Jamay	Matorral subtropical	Semi-arid elevations	Wet	Asterales	Asteraceae	Simsia			0.0209346	ITS2
Jamay	Matorral subtropical	Semi-arid elevations	Wet	Asterales	Asteraceae	Simsia			0.0189289	ITS2
Jamay	Matorral subtropical	Semi-arid elevations	Wet	Asterales	Asteraceae	Simsia			0.0175499	ITS2
Jamay	Matorral subtropical	Semi-arid elevations	Wet	Asterales	Asteraceae	Simsia			0.0152935	ITS2
Jamay	Matorral subtropical	Semi-arid elevations	Wet	Asterales	Asteraceae	Viguiera			0.0116582	ITS2
Jesus Maria	Matorral subtropical	Semi-arid elevations	Dry	Caryophyllales	Amaranthaceae	Amaranthus	Am_grg	Mexico to USA	0.0127994	trnL
Jesus Maria	Matorral subtropical	Semi-arid elevations	Dry	Caryophyllales	Amaranthaceae	Amaranthus	Am_wts	Mexico to USA	0.0102792	ITS2
Jesus Maria	Matorral subtropical	Semi-arid elevations	Dry	Asterales	Asteraceae	Bidens	Bd_pls	Wide distribution	0.136137	ITS2
Jesus Maria	Matorral subtropical	Semi-arid elevations	Dry	Asterales	Asteraceae	Bidens	Bd_pls	Wide distribution	0.0853679	ITS2
Jesus Maria	Matorral subtropical	Semi-arid elevations	Dry	Asterales	Asteraceae	Bidens	Bd_pls	Wide distribution	0.0691969	ITS2
Jesus Maria	Matorral subtropical	Semi-arid elevations	Dry	Asterales	Asteraceae	Bidens	Bd_pls	Wide distribution	0.0417438	ITS2
Jesus Maria	Matorral subtropical	Semi-arid elevations	Wet	Asterales	Asteraceae	Bidens	Bd_pls	Wide distribution	0.0206838	ITS2
Jesus Maria	Matorral subtropical	Semi-arid elevations	Dry	Asterales	Asteraceae	Bidens	Bd_pls	Wide distribution	0.0169231	ITS2
Jesus Maria	Matorral subtropical	Semi-arid elevations	Wet	Asterales	Asteraceae	Bidens	Bd_pls	Wide distribution	0.0164217	ITS2
Jesus Maria	Matorral subtropical	Semi-arid elevations	Dry	Asterales	Asteraceae	Bidens	Bd_pls	Wide distribution	0.0124103	ITS2
Jesus Maria	Matorral subtropical	Semi-arid elevations	Dry	Asterales	Asteraceae	Bidens	Bd_pls	Wide distribution	0.01053	ITS2
Jesus Maria	Matorral subtropical	Semi-arid elevations	Dry	Brassicales	Brassicaceae	Brassica	Br_olr	Wide distribution	0.014416	ITS2
Jesus Maria	Matorral subtropical	Semi-arid elevations	Dry	Rosales	Moraceae	Brosimum	Br_alc	Mexico to South America	0.0434988	ITS2
Jesus Maria	Matorral subtropical	Semi-arid elevations	Dry	Rosales	Moraceae	Brosimum	Br_alc	Mexico to South America	0.0264503	ITS2
Jesus Maria	Matorral subtropical	Semi-arid elevations	Dry	Rosales	Moraceae	Brosimum	Br_alc	Mexico to South America	0.0234417	ITS2
Jesus Maria	Matorral subtropical	Semi-arid elevations	Dry	Sapindales	Rutaceae	Citrus	Cit_ret	Wide distribution	0.0414243	trnL
Jesus Maria	Matorral subtropical	Semi-arid elevations	Dry	Arecales	Arecaceae	Cocos	Cc_ncf	Wide distribution	0.0236639	trnL
Jesus Maria	Matorral subtropical	Semi-arid elevations	Dry	Rosales	Rhamnaceae	Condalia	Co_mic	South America	0.0230656	ITS2
Jesus Maria	Matorral subtropical	Semi-arid elevations	Dry	Malpighiales	Euphorbiaceae	Croton	Cr_yns	Micro endemic	0.0101204	trnL
Jesus Maria	Matorral subtropical	Semi-arid elevations	Wet	Brassicales	Brassicaceae	Eruca	Er_ves	Wide distribution	0.0160456	ITS2
Jesus Maria	Matorral subtropical	Semi-arid elevations	Dry	Myrtales	Myrtaceae	Eucalyptus	Eu_rud	Exotic	0.019681	ITS2
Jesus Maria	Matorral subtropical	Semi-arid elevations	Dry	Myrtales	Myrtaceae	Eucalyptus	Eu_trt	Exotic	0.0436241	ITS2
Jesus Maria	Matorral subtropical	Semi-arid elevations	Dry	Myrtales	Myrtaceae	Eucalyptus	Eu_trt	Exotic	0.0349745	ITS2
Jesus Maria	Matorral subtropical	Semi-arid elevations	Wet	Myrtales	Myrtaceae	Eucalyptus	Eu_trt	Exotic	0.0325927	ITS2
Jesus Maria	Matorral subtropical	Semi-arid elevations	Dry	Myrtales	Myrtaceae	Eucalyptus	Eu_trt	Exotic	0.0287067	ITS2
Jesus Maria	Matorral subtropical	Semi-arid elevations	Dry	Myrtales	Myrtaceae	Eucalyptus	Eu_trt	Exotic	0.0255728	ITS2
Jesus Maria	Matorral subtropical	Semi-arid elevations	Dry	Myrtales	Myrtaceae	Eucalyptus	Eu_trt	Exotic	0.0251967	ITS2
Jesus Maria	Matorral subtropical	Semi-arid elevations	Dry	Myrtales	Myrtaceae	Eucalyptus	Eu_trt	Exotic	0.0223135	ITS2
Jesus Maria	Matorral subtropical	Semi-arid elevations	Dry	Myrtales	Myrtaceae	Eucalyptus	Eu_trt	Exotic	0.0220628	ITS2
Jesus Maria	Matorral subtropical	Semi-arid elevations	Dry	Myrtales	Myrtaceae	Eucalyptus	Eu_trt	Exotic	0.0219374	ITS2
Jesus Maria	Matorral subtropical	Semi-arid elevations	Dry	Myrtales	Myrtaceae	Eucalyptus	Eu_trt	Exotic	0.0216867	ITS2
Jesus Maria	Matorral subtropical	Semi-arid elevations	Wet	Myrtales	Myrtaceae	Eucalyptus	Eu_trt	Exotic	0.0203078	ITS2
Jesus Maria	Matorral subtropical	Semi-arid elevations	Dry	Myrtales	Myrtaceae	Eucalyptus	Eu_trt	Exotic	0.0188035	ITS2
Jesus Maria	Matorral subtropical	Semi-arid elevations	Dry	Myrtales	Myrtaceae	Eucalyptus	Eu_trt	Exotic	0.0183021	ITS2
Jesus Maria	Matorral subtropical	Semi-arid elevations	Dry	Myrtales	Myrtaceae	Eucalyptus	Eu_trt	Exotic	0.0181767	ITS2
Jesus Maria	Matorral subtropical	Semi-arid elevations	Dry	Myrtales	Myrtaceae	Eucalyptus	Eu_trt	Exotic	0.017926	ITS2
Jesus Maria	Matorral subtropical	Semi-arid elevations	Dry	Myrtales	Myrtaceae	Eucalyptus	Eu_trt	Exotic	0.0170485	ITS2
Jesus Maria	Matorral subtropical	Semi-arid elevations	Dry	Myrtales	Myrtaceae	Eucalyptus	Eu_trt	Exotic	0.0164217	ITS2
Jesus Maria	Matorral subtropical	Semi-arid elevations	Dry	Myrtales	Myrtaceae	Eucalyptus	Eu_trt	Exotic	0.0154189	ITS2
Jesus Maria	Matorral subtropical	Semi-arid elevations	Dry	Myrtales	Myrtaceae	Eucalyptus	Eu_trt	Exotic	0.0151682	ITS2
Jesus Maria	Matorral subtropical	Semi-arid elevations	Dry	Myrtales	Myrtaceae	Eucalyptus	Eu_trt	Exotic	0.0140399	ITS2
Jesus Maria	Matorral subtropical	Semi-arid elevations	Dry	Myrtales	Myrtaceae	Eucalyptus	Eu_trt	Exotic	0.0136639	ITS2
Jesus Maria	Matorral subtropical	Semi-arid elevations	Dry	Myrtales	Myrtaceae	Eucalyptus	Eu_trt	Exotic	0.0135385	ITS2
Jesus Maria	Matorral subtropical	Semi-arid elevations	Dry	Myrtales	Myrtaceae	Eucalyptus	Eu_trt	Exotic	0.0134132	ITS2
Jesus Maria	Matorral subtropical	Semi-arid elevations	Dry	Myrtales	Myrtaceae	Eucalyptus	Eu_trt	Exotic	0.0127864	ITS2
Jesus Maria	Matorral subtropical	Semi-arid elevations	Wet	Myrtales	Myrtaceae	Eucalyptus	Eu_trt	Exotic	0.0125357	ITS2
Jesus Maria	Matorral subtropical	Semi-arid elevations	Dry	Myrtales	Myrtaceae	Eucalyptus	Eu_trt	Exotic	0.012285	ITS2
Jesus Maria	Matorral subtropical	Semi-arid elevations	Dry	Myrtales	Myrtaceae	Eucalyptus	Eu_vim	Exotic	0.0164217	ITS2
Jesus Maria	Matorral subtropical	Semi-arid elevations	Dry	Asterales	Asteraceae	Helianthus	He_pet	Wide distribution	0.0215613	ITS2
Jesus Maria	Matorral subtropical	Semi-arid elevations	Dry	Myrtales	Lythraceae	Lagerstroemia	Lg_spe	Exotic	0.0154783	trnL
Jesus Maria	Matorral subtropical	Semi-arid elevations	Dry	Fabales	Fabaceae	Lonchocarpus	Ln_epg	Micro endemic	0.0193049	ITS2
Jesus Maria	Matorral subtropical	Semi-arid elevations	Dry	Fabales	Fabaceae	Prosopis	Pr_art	Micro endemic	0.019681	ITS2
Jesus Maria	Matorral subtropical	Semi-arid elevations	Dry	Fabales	Fabaceae	Prosopis	Pr_art	Micro endemic	0.0145414	ITS2
Jesus Maria	Matorral subtropical	Semi-arid elevations	Dry	Myrtales	Myrtaceae	Psidium	Ps_gjv	Wide distribution	0.0213106	ITS2
Jesus Maria	Matorral subtropical	Semi-arid elevations	Dry	Myrtales	Myrtaceae	Psidium	Ps_gjv	Wide distribution	0.0175499	ITS2
Jesus Maria	Matorral subtropical	Semi-arid elevations	Dry	Myrtales	Myrtaceae	Psidium	Ps_gjv	Wide distribution	0.0154189	ITS2
Jesus Maria	Matorral subtropical	Semi-arid elevations	Dry	Myrtales	Myrtaceae	Psidium	Ps_gjv	Wide distribution	0.0120342	ITS2
Jesus Maria	Matorral subtropical	Semi-arid elevations	Dry	Myrtales	Myrtaceae	Psidium	Ps_gjv	Wide distribution	0.0115328	ITS2
Jesus Maria	Matorral subtropical	Semi-arid elevations	Dry	Ranunculales	Ranunculaceae	Ranunculus	Rn_rps	Wide distribution	0.0265909	trnL
Jesus Maria	Matorral subtropical	Semi-arid elevations	Dry	Brassicales	Resedaceae	Reseda	Rs_ltl	Wide distribution	0.306121	ITS2
Jesus Maria	Matorral subtropical	Semi-arid elevations	Dry	Brassicales	Resedaceae	Reseda	Rs_ltl	Wide distribution	0.304366	ITS2
Jesus Maria	Matorral subtropical	Semi-arid elevations	Dry	Brassicales	Resedaceae	Reseda	Rs_ltl	Wide distribution	0.259112	ITS2
Jesus Maria	Matorral subtropical	Semi-arid elevations	Dry	Brassicales	Resedaceae	Reseda	Rs_ltl	Wide distribution	0.189665	ITS2
Jesus Maria	Matorral subtropical	Semi-arid elevations	Dry	Brassicales	Resedaceae	Reseda	Rs_ltl	Wide distribution	0.184525	ITS2
Jesus Maria	Matorral subtropical	Semi-arid elevations	Dry	Brassicales	Resedaceae	Reseda	Rs_ltl	Wide distribution	0.163465	ITS2
Jesus Maria	Matorral subtropical	Semi-arid elevations	Dry	Brassicales	Resedaceae	Reseda	Rs_ltl	Wide distribution	0.15118	ITS2
Jesus Maria	Matorral subtropical	Semi-arid elevations	Dry	Brassicales	Resedaceae	Reseda	Rs_ltl	Wide distribution	0.114827	ITS2
Jesus Maria	Matorral subtropical	Semi-arid elevations	Dry	Brassicales	Resedaceae	Reseda	Rs_ltl	Wide distribution	0.110439	ITS2
Jesus Maria	Matorral subtropical	Semi-arid elevations	Dry	Brassicales	Resedaceae	Reseda	Rs_ltl	Wide distribution	0.0722054	ITS2
Jesus Maria	Matorral subtropical	Semi-arid elevations	Dry	Brassicales	Resedaceae	Reseda	Rs_ltl	Wide distribution	0.0668151	ITS2
Jesus Maria	Matorral subtropical	Semi-arid elevations	Dry	Brassicales	Resedaceae	Reseda	Rs_ltl	Wide distribution	0.0616755	ITS2
Jesus Maria	Matorral subtropical	Semi-arid elevations	Dry	Brassicales	Resedaceae	Reseda	Rs_ltl	Wide distribution	0.0591683	ITS2
Jesus Maria	Matorral subtropical	Semi-arid elevations	Dry	Brassicales	Resedaceae	Reseda	Rs_ltl	Wide distribution	0.0554076	ITS2
Jesus Maria	Matorral subtropical	Semi-arid elevations	Dry	Brassicales	Resedaceae	Reseda	Rs_ltl	Wide distribution	0.0476355	ITS2
Jesus Maria	Matorral subtropical	Semi-arid elevations	Dry	Brassicales	Resedaceae	Reseda	Rs_ltl	Wide distribution	0.0427466	ITS2
Jesus Maria	Matorral subtropical	Semi-arid elevations	Dry	Brassicales	Resedaceae	Reseda	Rs_ltl	Wide distribution	0.0354759	ITS2
Jesus Maria	Matorral subtropical	Semi-arid elevations	Dry	Brassicales	Resedaceae	Reseda	Rs_ltl	Wide distribution	0.0349745	ITS2
Jesus Maria	Matorral subtropical	Semi-arid elevations	Dry	Brassicales	Resedaceae	Reseda	Rs_ltl	Wide distribution	0.0324674	ITS2
Jesus Maria	Matorral subtropical	Semi-arid elevations	Dry	Brassicales	Resedaceae	Reseda	Rs_ltl	Wide distribution	0.0312138	ITS2
Jesus Maria	Matorral subtropical	Semi-arid elevations	Dry	Brassicales	Resedaceae	Reseda	Rs_ltl	Wide distribution	0.0310884	ITS2
Jesus Maria	Matorral subtropical	Semi-arid elevations	Dry	Brassicales	Resedaceae	Reseda	Rs_ltl	Wide distribution	0.0216867	ITS2
Jesus Maria	Matorral subtropical	Semi-arid elevations	Dry	Brassicales	Resedaceae	Reseda	Rs_ltl	Wide distribution	0.0190542	ITS2
Jesus Maria	Matorral subtropical	Semi-arid elevations	Dry	Brassicales	Resedaceae	Reseda	Rs_ltl	Wide distribution	0.0188035	ITS2
Jesus Maria	Matorral subtropical	Semi-arid elevations	Dry	Brassicales	Resedaceae	Reseda	Rs_ltl	Wide distribution	0.012285	ITS2
Jesus Maria	Matorral subtropical	Semi-arid elevations	Dry	Brassicales	Resedaceae	Reseda	Rs_ltl	Wide distribution	0.0111567	ITS2
Jesus Maria	Matorral subtropical	Semi-arid elevations	Dry	Brassicales	Resedaceae	Reseda	Rs_ltl	Wide distribution	0.0104046	ITS2
Jesus Maria	Matorral subtropical	Semi-arid elevations	Dry	Sapindales	Anacardiaceae	Schinus	Sc_mol	Exotic	0.251125	trnL
Jesus Maria	Matorral subtropical	Semi-arid elevations	Dry	Sapindales	Anacardiaceae	Schinus	Sc_mol	Exotic	0.214414	trnL
Jesus Maria	Matorral subtropical	Semi-arid elevations	Dry	Sapindales	Anacardiaceae	Schinus	Sc_mol	Exotic	0.184499	trnL
Jesus Maria	Matorral subtropical	Semi-arid elevations	Dry	Sapindales	Anacardiaceae	Schinus	Sc_mol	Exotic	0.1335	trnL
Jesus Maria	Matorral subtropical	Semi-arid elevations	Dry	Sapindales	Anacardiaceae	Schinus	Sc_mol	Exotic	0.0696523	trnL
Jesus Maria	Matorral subtropical	Semi-arid elevations	Dry	Sapindales	Anacardiaceae	Schinus	Sc_mol	Exotic	0.0669734	trnL
Jesus Maria	Matorral subtropical	Semi-arid elevations	Dry	Sapindales	Anacardiaceae	Schinus	Sc_mol	Exotic	0.0305101	trnL
Jesus Maria	Matorral subtropical	Semi-arid elevations	Wet	Sapindales	Anacardiaceae	Schinus	Sc_mol	Exotic	0.0202408	trnL
Jesus Maria	Matorral subtropical	Semi-arid elevations	Dry	Sapindales	Anacardiaceae	Schinus	Sc_mol	Exotic	0.0157263	trnL
Jesus Maria	Matorral subtropical	Semi-arid elevations	Wet	Sapindales	Anacardiaceae	Schinus	Sc_mol	Exotic	0.0104677	trnL
Jesus Maria	Matorral subtropical	Semi-arid elevations	Dry	Sapindales	Anacardiaceae	Schinus	Sc_mol	Exotic	0.138018	ITS2
Jesus Maria	Matorral subtropical	Semi-arid elevations	Dry	Sapindales	Anacardiaceae	Schinus	Sc_mol	Exotic	0.108559	ITS2
Jesus Maria	Matorral subtropical	Semi-arid elevations	Dry	Sapindales	Anacardiaceae	Schinus	Sc_mol	Exotic	0.0841143	ITS2
Jesus Maria	Matorral subtropical	Semi-arid elevations	Dry	Sapindales	Anacardiaceae	Schinus	Sc_mol	Exotic	0.078724	ITS2
Jesus Maria	Matorral subtropical	Semi-arid elevations	Dry	Sapindales	Anacardiaceae	Schinus	Sc_mol	Exotic	0.0739604	ITS2
Jesus Maria	Matorral subtropical	Semi-arid elevations	Dry	Sapindales	Anacardiaceae	Schinus	Sc_mol	Exotic	0.0704504	ITS2
Jesus Maria	Matorral subtropical	Semi-arid elevations	Dry	Sapindales	Anacardiaceae	Schinus	Sc_mol	Exotic	0.0669404	ITS2
Jesus Maria	Matorral subtropical	Semi-arid elevations	Dry	Sapindales	Anacardiaceae	Schinus	Sc_mol	Exotic	0.066439	ITS2
Jesus Maria	Matorral subtropical	Semi-arid elevations	Dry	Sapindales	Anacardiaceae	Schinus	Sc_mol	Exotic	0.0576641	ITS2
Jesus Maria	Matorral subtropical	Semi-arid elevations	Dry	Sapindales	Anacardiaceae	Schinus	Sc_mol	Exotic	0.0575387	ITS2
Jesus Maria	Matorral subtropical	Semi-arid elevations	Dry	Sapindales	Anacardiaceae	Schinus	Sc_mol	Exotic	0.0561598	ITS2
Jesus Maria	Matorral subtropical	Semi-arid elevations	Dry	Sapindales	Anacardiaceae	Schinus	Sc_mol	Exotic	0.055533	ITS2
Jesus Maria	Matorral subtropical	Semi-arid elevations	Dry	Sapindales	Anacardiaceae	Schinus	Sc_mol	Exotic	0.0550316	ITS2
Jesus Maria	Matorral subtropical	Semi-arid elevations	Dry	Sapindales	Anacardiaceae	Schinus	Sc_mol	Exotic	0.0475102	ITS2
Jesus Maria	Matorral subtropical	Semi-arid elevations	Dry	Sapindales	Anacardiaceae	Schinus	Sc_mol	Exotic	0.0455045	ITS2
Jesus Maria	Matorral subtropical	Semi-arid elevations	Dry	Sapindales	Anacardiaceae	Schinus	Sc_mol	Exotic	0.0451284	ITS2
Jesus Maria	Matorral subtropical	Semi-arid elevations	Dry	Sapindales	Anacardiaceae	Schinus	Sc_mol	Exotic	0.042872	ITS2
Jesus Maria	Matorral subtropical	Semi-arid elevations	Dry	Sapindales	Anacardiaceae	Schinus	Sc_mol	Exotic	0.0345984	ITS2
Jesus Maria	Matorral subtropical	Semi-arid elevations	Dry	Sapindales	Anacardiaceae	Schinus	Sc_mol	Exotic	0.0318406	ITS2
Jesus Maria	Matorral subtropical	Semi-arid elevations	Dry	Sapindales	Anacardiaceae	Schinus	Sc_mol	Exotic	0.0268263	ITS2
Jesus Maria	Matorral subtropical	Semi-arid elevations	Dry	Sapindales	Anacardiaceae	Schinus	Sc_mol	Exotic	0.023191	ITS2
Jesus Maria	Matorral subtropical	Semi-arid elevations	Dry	Sapindales	Anacardiaceae	Schinus	Sc_mol	Exotic	0.0206838	ITS2
Jesus Maria	Matorral subtropical	Semi-arid elevations	Dry	Sapindales	Anacardiaceae	Schinus	Sc_mol	Exotic	0.0199317	ITS2
Jesus Maria	Matorral subtropical	Semi-arid elevations	Dry	Sapindales	Anacardiaceae	Schinus	Sc_mol	Exotic	0.0169231	ITS2
Jesus Maria	Matorral subtropical	Semi-arid elevations	Dry	Asterales	Asteraceae	Sonchus	So_ole	Wide distribution	0.0125357	ITS2
Jesus Maria	Matorral subtropical	Semi-arid elevations	Dry	Lamiales	Oleaceae	Syringa	Sy_ret	Wide distribution	0.104181	trnL
Jesus Maria	Matorral subtropical	Semi-arid elevations	Dry	Lamiales	Oleaceae	Syringa	Sy_ret	Wide distribution	0.0328418	trnL
Jesus Maria	Matorral subtropical	Semi-arid elevations	Wet	Malpighiales	Euphorbiaceae	Triadica	Tr_seb	Wide distribution	0.163564	trnL
Jesus Maria	Matorral subtropical	Semi-arid elevations	Dry	Asterales	Asteraceae	Wedelia	Wd_sim	Micro endemic	0.0480116	ITS2
Jesus Maria	Matorral subtropical	Semi-arid elevations	Dry	Asterales	Asteraceae	Wedelia	Wd_sim	Micro endemic	0.0381084	ITS2
Jesus Maria	Matorral subtropical	Semi-arid elevations	Dry	Asterales	Asteraceae	Wedelia	Wd_sim	Micro endemic	0.0352252	ITS2
Jesus Maria	Matorral subtropical	Semi-arid elevations	Dry	Asterales	Asteraceae	Wedelia	Wd_sim	Micro endemic	0.0203078	ITS2
Jesus Maria	Matorral subtropical	Semi-arid elevations	Dry	Santalales	Ximeniaceae	Ximenia	Xm_amr	Wide distribution	0.0183021	ITS2
Jesus Maria	Matorral subtropical	Semi-arid elevations	Dry	Santalales	Ximeniaceae	Ximenia	Xm_amr	Wide distribution	0.0121596	ITS2
Jesus Maria	Matorral subtropical	Semi-arid elevations	Dry	Fabales	Fabaceae	Stryphnodendron			0.5024	trnL
Jesus Maria	Matorral subtropical	Semi-arid elevations	Dry	Fabales	Fabaceae	Stryphnodendron			0.471592	trnL
Jesus Maria	Matorral subtropical	Semi-arid elevations	Dry	Fabales	Fabaceae	Stryphnodendron			0.400749	trnL
Jesus Maria	Matorral subtropical	Semi-arid elevations	Dry	Fabales	Fabaceae	Stryphnodendron			0.378028	trnL
Jesus Maria	Matorral subtropical	Semi-arid elevations	Dry	Myrtales					0.28992	trnL
Jesus Maria	Matorral subtropical	Semi-arid elevations	Dry	Fabales	Fabaceae	Stryphnodendron			0.271366	trnL
Jesus Maria	Matorral subtropical	Semi-arid elevations	Wet	Myrtales					0.232671	trnL
Jesus Maria	Matorral subtropical	Semi-arid elevations	Dry	Fabales	Fabaceae	Stryphnodendron			0.19715	trnL
Jesus Maria	Matorral subtropical	Semi-arid elevations	Dry	Fabales	Fabaceae	Stryphnodendron			0.153493	trnL
Jesus Maria	Matorral subtropical	Semi-arid elevations	Wet	Asterales	Asteraceae				0.153295	trnL
Jesus Maria	Matorral subtropical	Semi-arid elevations	Wet	Asterales	Asteraceae				0.144414	trnL
Jesus Maria	Matorral subtropical	Semi-arid elevations	Dry	Fabales	Fabaceae	Stryphnodendron			0.13856	trnL
Jesus Maria	Matorral subtropical	Semi-arid elevations	Dry	Malpighiales	Salicaceae	Salix			0.133302	trnL
Jesus Maria	Matorral subtropical	Semi-arid elevations	Dry	Myrtales					0.0883553	trnL
Jesus Maria	Matorral subtropical	Semi-arid elevations	Wet	Myrtales					0.0844857	trnL
Jesus Maria	Matorral subtropical	Semi-arid elevations	Dry	Asterales	Asteraceae				0.058242	trnL
Jesus Maria	Matorral subtropical	Semi-arid elevations	Dry	Unassigned					0.0520408	trnL
Jesus Maria	Matorral subtropical	Semi-arid elevations	Dry	Myrtales					0.0499572	trnL
Jesus Maria	Matorral subtropical	Semi-arid elevations	Dry	Myrtales					0.044252	trnL
Jesus Maria	Matorral subtropical	Semi-arid elevations	Dry	Malpighiales	Salicaceae	Salix			0.0425653	trnL
Jesus Maria	Matorral subtropical	Semi-arid elevations	Dry	Myrtales					0.0424661	trnL
Jesus Maria	Matorral subtropical	Semi-arid elevations	Dry	Myrtales	Myrtaceae				0.0413747	trnL
Jesus Maria	Matorral subtropical	Semi-arid elevations	Dry	Unassigned					0.0358184	trnL
Jesus Maria	Matorral subtropical	Semi-arid elevations	Dry	Myrtales	Myrtaceae				0.0346277	trnL
Jesus Maria	Matorral subtropical	Semi-arid elevations	Dry	Unassigned					0.0339828	trnL
Jesus Maria	Matorral subtropical	Semi-arid elevations	Dry	Malpighiales	Salicaceae	Salix			0.0338836	trnL
Jesus Maria	Matorral subtropical	Semi-arid elevations	Dry	Fabales	Fabaceae	Stryphnodendron			0.0330402	trnL
Jesus Maria	Matorral subtropical	Semi-arid elevations	Dry	Unassigned					0.0326929	trnL
Jesus Maria	Matorral subtropical	Semi-arid elevations	Dry	Malpighiales	Salicaceae	Salix			0.0310062	trnL
Jesus Maria	Matorral subtropical	Semi-arid elevations	Dry	Unassigned					0.0269382	trnL
Jesus Maria	Matorral subtropical	Semi-arid elevations	Dry	Unassigned					0.0255987	trnL
Jesus Maria	Matorral subtropical	Semi-arid elevations	Dry	Myrtales					0.0254499	trnL
Jesus Maria	Matorral subtropical	Semi-arid elevations	Dry	Myrtales					0.0253507	trnL
Jesus Maria	Matorral subtropical	Semi-arid elevations	Dry	Fabales	Fabaceae	Stryphnodendron			0.0233663	trnL
Jesus Maria	Matorral subtropical	Semi-arid elevations	Dry	Asterales	Asteraceae				0.0200424	trnL
Jesus Maria	Matorral subtropical	Semi-arid elevations	Dry	Fabales	Fabaceae				0.0196951	trnL
Jesus Maria	Matorral subtropical	Semi-arid elevations	Dry	Unassigned					0.0189014	trnL
Jesus Maria	Matorral subtropical	Semi-arid elevations	Dry	Myrtales					0.016024	trnL
Jesus Maria	Matorral subtropical	Semi-arid elevations	Dry	Unassigned					0.0155775	trnL
Jesus Maria	Matorral subtropical	Semi-arid elevations	Dry	Ranunculales	Papaveraceae	Papaver			0.01399	trnL
Jesus Maria	Matorral subtropical	Semi-arid elevations	Dry	Unassigned					0.0139404	trnL
Jesus Maria	Matorral subtropical	Semi-arid elevations	Dry	Myrtales					0.0138908	trnL
Jesus Maria	Matorral subtropical	Semi-arid elevations	Dry	Lamiales	Oleaceae	Syringa			0.0116583	trnL
Jesus Maria	Matorral subtropical	Semi-arid elevations	Dry	Fabales	Fabaceae	Stryphnodendron			0.0113111	trnL
Jesus Maria	Matorral subtropical	Semi-arid elevations	Dry	Asterales	Asteraceae				0.011063	trnL
Jesus Maria	Matorral subtropical	Semi-arid elevations	Wet	Cucurbitales	Cucurbitaceae	Telfairia			0.0104181	trnL
Jesus Maria	Matorral subtropical	Semi-arid elevations	Dry	Sapindales	Burseraceae	Bursera			0.0103685	trnL
Jesus Maria	Matorral subtropical	Semi-arid elevations	Wet	Asterales	Asteraceae	Simsia			0.0883764	ITS2
Jesus Maria	Matorral subtropical	Semi-arid elevations	Wet	Asterales	Asteraceae	Simsia			0.0582908	ITS2
Jesus Maria	Matorral subtropical	Semi-arid elevations	Dry	Unassigned					0.0477609	ITS2
Jesus Maria	Matorral subtropical	Semi-arid elevations	Dry	Unassigned					0.0476355	ITS2
Jesus Maria	Matorral subtropical	Semi-arid elevations	Dry	Unassigned					0.0347238	ITS2
Jesus Maria	Matorral subtropical	Semi-arid elevations	Dry	Unassigned					0.034097	ITS2
Jesus Maria	Matorral subtropical	Semi-arid elevations	Wet	Myrtales	Myrtaceae	Eucalyptus			0.0283306	ITS2
Jesus Maria	Matorral subtropical	Semi-arid elevations	Dry	Unassigned					0.0264503	ITS2
Jesus Maria	Matorral subtropical	Semi-arid elevations	Dry	Unassigned					0.0254474	ITS2
Jesus Maria	Matorral subtropical	Semi-arid elevations	Dry	Myrtales	Myrtaceae	Eucalyptus			0.0216867	ITS2
Jesus Maria	Matorral subtropical	Semi-arid elevations	Dry	Unassigned					0.0216867	ITS2
Jesus Maria	Matorral subtropical	Semi-arid elevations	Dry	Unassigned					0.0195556	ITS2
Jesus Maria	Matorral subtropical	Semi-arid elevations	Dry	Lamiales	Oleaceae	Ligustrum			0.0184274	ITS2
Jesus Maria	Matorral subtropical	Semi-arid elevations	Dry	Lamiales	Oleaceae	Ligustrum			0.0174246	ITS2
Jesus Maria	Matorral subtropical	Semi-arid elevations	Dry	Lamiales	Oleaceae	Ligustrum			0.0141653	ITS2
Jesus Maria	Matorral subtropical	Semi-arid elevations	Dry	Lamiales	Oleaceae	Ligustrum			0.0137892	ITS2
Jesus Maria	Matorral subtropical	Semi-arid elevations	Dry	Myrtales	Myrtaceae	Eucalyptus			0.0134132	ITS2
Jesus Maria	Matorral subtropical	Semi-arid elevations	Dry	Unassigned					0.0116582	ITS2
Jesus Maria	Matorral subtropical	Semi-arid elevations	Dry	Myrtales	Myrtaceae	Eucalyptus			0.0114075	ITS2
Jesus Maria	Matorral subtropical	Semi-arid elevations	Dry	Unassigned					0.010906	ITS2
Kab Kanche	Selva Mediana Subcaducifolia	Warm dry-forest	Wet	Fabales	Fabaceae	Apoplanesia	Ap_pnc	Mexico to Central America	0.0145357	trnL
Kab Kanche	Selva Mediana Subcaducifolia	Warm dry-forest	Wet	Fabales	Fabaceae	Apoplanesia	Ap_pnc	Mexico to Central America	0.0119064	trnL
Kab Kanche	Selva Mediana Subcaducifolia	Warm dry-forest	Wet	Myrtales	Myrtaceae	Eugenia	Eg_hyp	Mexico to Central America	0.0933907	ITS2
Kab Kanche	Selva Mediana Subcaducifolia	Warm dry-forest	Wet	Myrtales	Myrtaceae	Eugenia	Eg_hyp	Mexico to Central America	0.0577894	ITS2
Kab Kanche	Selva Mediana Subcaducifolia	Warm dry-forest	Wet	Myrtales	Myrtaceae	Eugenia	Eg_hyp	Mexico to Central America	0.0448777	ITS2
Kab Kanche	Selva Mediana Subcaducifolia	Warm dry-forest	Wet	Myrtales	Myrtaceae	Eugenia	Eg_hyp	Mexico to Central America	0.0324674	ITS2
Kab Kanche	Selva Mediana Subcaducifolia	Warm dry-forest	Wet	Fabales	Fabaceae	Lonchocarpus	Ln_epg	Micro endemic	0.103294	ITS2
Kab Kanche	Selva Mediana Subcaducifolia	Warm dry-forest	Wet	Fabales	Fabaceae	Lonchocarpus	Ln_epg	Micro endemic	0.0885018	ITS2
Kab Kanche	Selva Mediana Subcaducifolia	Warm dry-forest	Wet	Fabales	Fabaceae	Lonchocarpus	Ln_epg	Micro endemic	0.0663137	ITS2
Kab Kanche	Selva Mediana Subcaducifolia	Warm dry-forest	Wet	Fabales	Fabaceae	Lonchocarpus	Ln_epg	Micro endemic	0.0612994	ITS2
Kab Kanche	Selva Mediana Subcaducifolia	Warm dry-forest	Wet	Fabales	Fabaceae	Lonchocarpus	Ln_epg	Micro endemic	0.0609233	ITS2
Kab Kanche	Selva Mediana Subcaducifolia	Warm dry-forest	Wet	Fabales	Fabaceae	Lonchocarpus	Ln_epg	Micro endemic	0.0491398	ITS2
Kab Kanche	Selva Mediana Subcaducifolia	Warm dry-forest	Wet	Fabales	Fabaceae	Lonchocarpus	Ln_epg	Micro endemic	0.0482623	ITS2
Kab Kanche	Selva Mediana Subcaducifolia	Warm dry-forest	Wet	Fabales	Fabaceae	Lonchocarpus	Ln_epg	Micro endemic	0.0285813	ITS2
Kab Kanche	Selva Mediana Subcaducifolia	Warm dry-forest	Wet	Fabales	Fabaceae	Lonchocarpus	Ln_epg	Micro endemic	0.014416	ITS2
Kab Kanche	Selva Mediana Subcaducifolia	Warm dry-forest	Wet	Fabales	Fabaceae	Lonchocarpus	Ln_lan	Mexico to Central America	0.26834	trnL
Kab Kanche	Selva Mediana Subcaducifolia	Warm dry-forest	Wet	Fabales	Fabaceae	Lonchocarpus	Ln_lan	Mexico to Central America	0.241948	trnL
Kab Kanche	Selva Mediana Subcaducifolia	Warm dry-forest	Wet	Fabales	Fabaceae	Lonchocarpus	Ln_lan	Mexico to Central America	0.145754	trnL
Kab Kanche	Selva Mediana Subcaducifolia	Warm dry-forest	Wet	Fabales	Fabaceae	Lonchocarpus	Ln_lan	Mexico to Central America	0.124967	trnL
Kab Kanche	Selva Mediana Subcaducifolia	Warm dry-forest	Wet	Fabales	Fabaceae	Lonchocarpus	Ln_lan	Mexico to Central America	0.0287241	trnL
Kab Kanche	Selva Mediana Subcaducifolia	Warm dry-forest	Wet	Asterales	Asteraceae	Melanthera	Ml_niv	Mexico to South America	0.0283306	ITS2
Kab Kanche	Selva Mediana Subcaducifolia	Warm dry-forest	Wet	Asterales	Asteraceae	Melanthera	Ml_niv	Mexico to South America	0.0277038	ITS2
Kab Kanche	Selva Mediana Subcaducifolia	Warm dry-forest	Wet	Asterales	Asteraceae	Melanthera	Ml_niv	Mexico to South America	0.0244445	ITS2
Kab Kanche	Selva Mediana Subcaducifolia	Warm dry-forest	Wet	Asterales	Asteraceae	Melanthera	Ml_niv	Mexico to South America	0.0220628	ITS2
Kab Kanche	Selva Mediana Subcaducifolia	Warm dry-forest	Wet	Asterales	Asteraceae	Melanthera	Ml_niv	Mexico to South America	0.0171739	ITS2
Kab Kanche	Selva Mediana Subcaducifolia	Warm dry-forest	Wet	Asterales	Asteraceae	Melanthera	Ml_niv	Mexico to South America	0.0137892	ITS2
Kab Kanche	Selva Mediana Subcaducifolia	Warm dry-forest	Wet	Asterales	Asteraceae	Melanthera	Ml_niv	Mexico to South America	0.0110314	ITS2
Kab Kanche	Selva Mediana Subcaducifolia	Warm dry-forest	Wet	Asterales	Asteraceae	Parthenium	Pr_hys	Wide distribution	0.0832368	ITS2
Kab Kanche	Selva Mediana Subcaducifolia	Warm dry-forest	Wet	Asterales	Asteraceae	Parthenium	Pr_hys	Wide distribution	0.0539034	ITS2
Kab Kanche	Selva Mediana Subcaducifolia	Warm dry-forest	Wet	Asterales	Asteraceae	Parthenium	Pr_hys	Wide distribution	0.0169231	ITS2
Kab Kanche	Selva Mediana Subcaducifolia	Warm dry-forest	Wet	Asterales	Asteraceae	Parthenium	Pr_hys	Wide distribution	0.0134132	ITS2
Kab Kanche	Selva Mediana Subcaducifolia	Warm dry-forest	Wet	Fabales	Fabaceae	Erythrophleum			0.239368	trnL
Kab Kanche	Selva Mediana Subcaducifolia	Warm dry-forest	Wet	Fabales	Fabaceae	Erythrophleum			0.186732	trnL
Kab Kanche	Selva Mediana Subcaducifolia	Warm dry-forest	Wet	Fabales	Fabaceae	Erythrophleum			0.17423	trnL
Kab Kanche	Selva Mediana Subcaducifolia	Warm dry-forest	Wet	Fabales	Fabaceae	Erythrophleum			0.0589862	trnL
Kab Kanche	Selva Mediana Subcaducifolia	Warm dry-forest	Wet	Fabales	Fabaceae	Erythrophleum			0.0564065	trnL
Kab Kanche	Selva Mediana Subcaducifolia	Warm dry-forest	Wet	Myrtales	Myrtaceae				0.0481216	trnL
Kab Kanche	Selva Mediana Subcaducifolia	Warm dry-forest	Wet	Myrtales	Myrtaceae				0.0415731	trnL
Kab Kanche	Selva Mediana Subcaducifolia	Warm dry-forest	Wet	Asterales	Asteraceae				0.0245073	trnL
Kab Kanche	Selva Mediana Subcaducifolia	Warm dry-forest	Wet	Fabales	Fabaceae	Stryphnodendron			0.0107654	trnL
Kab Kanche	Selva Mediana Subcaducifolia	Warm dry-forest	Wet	Fabales	Fabaceae	Stryphnodendron			0.0107654	trnL
Kab Kanche	Selva Mediana Subcaducifolia	Warm dry-forest	Wet	Fabales	Fabaceae	Stryphnodendron			0.01017	trnL
Kab Kanche	Selva Mediana Subcaducifolia	Warm dry-forest	Wet	Fabales	Fabaceae	Stryphnodendron			0.0100212	trnL
Kab Kanche	Selva Mediana Subcaducifolia	Warm dry-forest	Wet	Asterales	Asteraceae				0.0359774	ITS2
Kab Kanche	Selva Mediana Subcaducifolia	Warm dry-forest	Wet	Unassigned					0.0357266	ITS2
Kab Kanche	Selva Mediana Subcaducifolia	Warm dry-forest	Wet	Unassigned					0.0295842	ITS2
Kab Kanche	Selva Mediana Subcaducifolia	Warm dry-forest	Wet	Asterales	Asteraceae				0.0294588	ITS2
Kab Kanche	Selva Mediana Subcaducifolia	Warm dry-forest	Wet	Asterales	Asteraceae				0.0290827	ITS2
Kab Kanche	Selva Mediana Subcaducifolia	Warm dry-forest	Wet	Asterales	Asteraceae				0.028832	ITS2
Kab Kanche	Selva Mediana Subcaducifolia	Warm dry-forest	Wet	Asterales	Asteraceae				0.0280799	ITS2
Kab Kanche	Selva Mediana Subcaducifolia	Warm dry-forest	Wet	Unassigned					0.0166724	ITS2
Kab Kanche	Selva Mediana Subcaducifolia	Warm dry-forest	Wet	Unassigned					0.0151682	ITS2
Kab Kanche	Selva Mediana Subcaducifolia	Warm dry-forest	Wet	Unassigned					0.0132878	ITS2
Kab Kanche	Selva Mediana Subcaducifolia	Warm dry-forest	Wet	Unassigned					0.012661	ITS2
Kab Kanche	Selva Mediana Subcaducifolia	Warm dry-forest	Wet	Unassigned					0.0110314	ITS2
La Colmena, Hermosillo	Matorral sarcocaule	North Ametican deserts	Dry	Caryophyllales	Amaranthaceae	Amaranthus	Am_grg	Mexico to USA	0.210346	trnL
La Colmena, Hermosillo	Matorral sarcocaule	North Ametican deserts	Dry	Caryophyllales	Amaranthaceae	Amaranthus	Am_grg	Mexico to USA	0.113607	trnL
La Colmena, Hermosillo	Matorral sarcocaule	North Ametican deserts	Dry	Caryophyllales	Amaranthaceae	Amaranthus	Am_grg	Mexico to USA	0.071091	trnL
La Colmena, Hermosillo	Matorral sarcocaule	North Ametican deserts	Dry	Asterales	Asteraceae	Bidens	Bd_pls	Wide distribution	0.0292081	ITS2
La Colmena, Hermosillo	Matorral sarcocaule	North Ametican deserts	Dry	Asterales	Asteraceae	Bidens	Bd_pls	Wide distribution	0.0268263	ITS2
La Colmena, Hermosillo	Matorral sarcocaule	North Ametican deserts	Dry	Asterales	Asteraceae	Bidens	Bd_pls	Wide distribution	0.0172992	ITS2
La Colmena, Hermosillo	Matorral sarcocaule	North Ametican deserts	Dry	Brassicales	Brassicaceae	Brassica	Br_olr	Wide distribution	0.0824847	ITS2
La Colmena, Hermosillo	Matorral sarcocaule	North Ametican deserts	Dry	Brassicales	Brassicaceae	Brassica	Br_olr	Wide distribution	0.0508948	ITS2
La Colmena, Hermosillo	Matorral sarcocaule	North Ametican deserts	Dry	CommeliUnassignedles	Commelinaceae	Callisia	Cll_gnt	Wide distribution	0.0238178	ITS2
La Colmena, Hermosillo	Matorral sarcocaule	North Ametican deserts	Dry	Myrtales	Myrtaceae	Eucalyptus	Eu_trt	Exotic	0.0135385	ITS2
La Colmena, Hermosillo	Matorral sarcocaule	North Ametican deserts	Dry	Rosales	Moraceae	Morus	Mr_clt	Mexico to Central America	0.0361027	ITS2
La Colmena, Hermosillo	Matorral sarcocaule	North Ametican deserts	Dry	Rosales	Moraceae	Morus	Mr_clt	Mexico to Central America	0.0307124	ITS2
La Colmena, Hermosillo	Matorral sarcocaule	North Ametican deserts	Dry	Rosales	Moraceae	Morus	Mr_clt	Mexico to Central America	0.0287067	ITS2
La Colmena, Hermosillo	Matorral sarcocaule	North Ametican deserts	Dry	Rosales	Moraceae	Morus	Mr_clt	Mexico to Central America	0.0245699	ITS2
La Colmena, Hermosillo	Matorral sarcocaule	North Ametican deserts	Dry	Brassicales	Resedaceae	Oligomeris	Ol_lin	Wide distribution	0.0129117	ITS2
La Colmena, Hermosillo	Matorral sarcocaule	North Ametican deserts	Dry	Caryophyllales	Achatocarpaceae	Phaulothamnus	Ph_spn	Mexico	0.0622108	trnL
La Colmena, Hermosillo	Matorral sarcocaule	North Ametican deserts	Dry	Brassicales	Resedaceae	Reseda	Rs_ltl	Wide distribution	0.0475102	ITS2
La Colmena, Hermosillo	Matorral sarcocaule	North Ametican deserts	Dry	Brassicales	Resedaceae	Reseda	Rs_ltl	Wide distribution	0.0339716	ITS2
La Colmena, Hermosillo	Matorral sarcocaule	North Ametican deserts	Dry	Brassicales	Resedaceae	Reseda	Rs_ltl	Wide distribution	0.0261995	ITS2
La Colmena, Hermosillo	Matorral sarcocaule	North Ametican deserts	Dry	Brassicales	Resedaceae	Reseda	Rs_ltl	Wide distribution	0.0230656	ITS2
La Colmena, Hermosillo	Matorral sarcocaule	North Ametican deserts	Dry	Brassicales	Resedaceae	Reseda	Rs_ltl	Wide distribution	0.0205585	ITS2
La Colmena, Hermosillo	Matorral sarcocaule	North Ametican deserts	Dry	Brassicales	Resedaceae	Reseda	Rs_ltl	Wide distribution	0.0180514	ITS2
La Colmena, Hermosillo	Matorral sarcocaule	North Ametican deserts	Dry	Brassicales	Resedaceae	Reseda	Rs_ltl	Wide distribution	0.0145414	ITS2
La Colmena, Hermosillo	Matorral sarcocaule	North Ametican deserts	Dry	Sapindales	Anacardiaceae	Schinus	Sc_mol	Exotic	0.014416	ITS2
La Colmena, Hermosillo	Matorral sarcocaule	North Ametican deserts	Dry	Sapindales	Anacardiaceae	Schinus	Sc_mol	Exotic	0.01053	ITS2
La Colmena, Hermosillo	Matorral sarcocaule	North Ametican deserts	Dry	Ericales	Sapotaceae	Sideroxylon	Sd_lan	Mexico to USA	0.0170658	trnL
La Colmena, Hermosillo	Matorral sarcocaule	North Ametican deserts	Dry	Fabales	Fabaceae	Trifolium	Tr_rep	Wide distribution	0.0154189	ITS2
La Colmena, Hermosillo	Matorral sarcocaule	North Ametican deserts	Dry	Asterales	Asteraceae				0.141835	trnL
La Colmena, Hermosillo	Matorral sarcocaule	North Ametican deserts	Dry	Asterales	Asteraceae				0.0565553	trnL
La Colmena, Hermosillo	Matorral sarcocaule	North Ametican deserts	Dry	Asterales	Asteraceae				0.0457403	trnL
La Colmena, Hermosillo	Matorral sarcocaule	North Ametican deserts	Dry	Sapindales	Meliaceae	Cedrela			0.0457403	trnL
La Colmena, Hermosillo	Matorral sarcocaule	North Ametican deserts	Dry	Asterales	Asteraceae				0.042218	trnL
La Colmena, Hermosillo	Matorral sarcocaule	North Ametican deserts	Dry	Fabales	Fabaceae	Stryphnodendron			0.0396879	trnL
La Colmena, Hermosillo	Matorral sarcocaule	North Ametican deserts	Dry	Sapindales	Meliaceae	Cedrela			0.0378524	trnL
La Colmena, Hermosillo	Matorral sarcocaule	North Ametican deserts	Dry	Asterales	Asteraceae				0.0375547	trnL
La Colmena, Hermosillo	Matorral sarcocaule	North Ametican deserts	Dry	Myrtales					0.0287738	trnL
La Colmena, Hermosillo	Matorral sarcocaule	North Ametican deserts	Dry	BoragiUnassignedles	Hydrophyllaceae	Phacelia			0.025053	trnL
La Colmena, Hermosillo	Matorral sarcocaule	North Ametican deserts	Dry	Fabales	Fabaceae	Stryphnodendron			0.0228206	trnL
La Colmena, Hermosillo	Matorral sarcocaule	North Ametican deserts	Dry	Sapindales	Meliaceae	Cedrela			0.0188518	trnL
La Colmena, Hermosillo	Matorral sarcocaule	North Ametican deserts	Dry	Cucurbitales	Cucurbitaceae	Cucumis			0.0183557	trnL
La Colmena, Hermosillo	Matorral sarcocaule	North Ametican deserts	Dry	Unassigned					0.0181076	trnL
La Colmena, Hermosillo	Matorral sarcocaule	North Ametican deserts	Dry	Sapindales	Meliaceae	Cedrela			0.0147838	trnL
La Colmena, Hermosillo	Matorral sarcocaule	North Ametican deserts	Dry	Unassigned					0.0133451	trnL
La Colmena, Hermosillo	Matorral sarcocaule	North Ametican deserts	Dry	Sapindales	Meliaceae	Cedrela			0.0120056	trnL
La Colmena, Hermosillo	Matorral sarcocaule	North Ametican deserts	Dry	Unassigned					0.0105173	trnL
La Colmena, Hermosillo	Matorral sarcocaule	North Ametican deserts	Dry	Unassigned					0.0601712	ITS2
La Colmena, Hermosillo	Matorral sarcocaule	North Ametican deserts	Dry	Unassigned					0.030587	ITS2
La Colmena, Hermosillo	Matorral sarcocaule	North Ametican deserts	Dry	Asterales	Asteraceae	Simsia			0.0223135	ITS2
La Colmena, Hermosillo	Matorral sarcocaule	North Ametican deserts	Dry	Myrtales	Myrtaceae	Eucalyptus			0.0204331	ITS2
La Colmena, Hermosillo	Matorral sarcocaule	North Ametican deserts	Dry	Unassigned					0.0190542	ITS2
La Colmena, Hermosillo	Matorral sarcocaule	North Ametican deserts	Dry	Unassigned					0.0151682	ITS2
La Colmena, Hermosillo	Matorral sarcocaule	North Ametican deserts	Dry	Unassigned					0.0142907	ITS2
La mesa de Capula	Matorral crasicaule	Semi-arid elevations	Wet	Asterales	Asteraceae	Bidens	Bd_pls	Wide distribution	0.0690715	ITS2
La mesa de Capula	Matorral crasicaule	Semi-arid elevations	Wet	Asterales	Asteraceae	Bidens	Bd_pls	Wide distribution	0.0507694	ITS2
La mesa de Capula	Matorral crasicaule	Semi-arid elevations	Wet	Asterales	Asteraceae	Bidens	Bd_pls	Wide distribution	0.0379831	ITS2
La mesa de Capula	Matorral crasicaule	Semi-arid elevations	Wet	Asterales	Asteraceae	Bidens	Bd_pls	Wide distribution	0.0290827	ITS2
La mesa de Capula	Matorral crasicaule	Semi-arid elevations	Wet	Asterales	Asteraceae	Bidens	Bd_pls	Wide distribution	0.0280799	ITS2
La mesa de Capula	Matorral crasicaule	Semi-arid elevations	Wet	Asterales	Asteraceae	Bidens	Bd_pls	Wide distribution	0.0213106	ITS2
La mesa de Capula	Matorral crasicaule	Semi-arid elevations	Wet	Asterales	Asteraceae	Bidens	Bd_pls	Wide distribution	0.0190542	ITS2
La mesa de Capula	Matorral crasicaule	Semi-arid elevations	Wet	Asterales	Asteraceae	Bidens	Bd_pls	Wide distribution	0.017926	ITS2
La mesa de Capula	Matorral crasicaule	Semi-arid elevations	Wet	Asterales	Asteraceae	Bidens	Bd_pls	Wide distribution	0.0162964	ITS2
La mesa de Capula	Matorral crasicaule	Semi-arid elevations	Wet	Asterales	Asteraceae	Bidens	Bd_pls	Wide distribution	0.012285	ITS2
La mesa de Capula	Matorral crasicaule	Semi-arid elevations	Wet	Asterales	Asteraceae	Flourensia	Fl_den	Micro endemic	0.0119089	ITS2
La mesa de Capula	Matorral crasicaule	Semi-arid elevations	Wet	Asterales	Asteraceae	Flourensia	Fl_den	Micro endemic	0.0111567	ITS2
La mesa de Capula	Matorral crasicaule	Semi-arid elevations	Wet	Myrtales	Onagraceae	Lopezia	Lp_rac	Mexico to Central America	0.0147921	ITS2
La mesa de Capula	Matorral crasicaule	Semi-arid elevations	Wet	Fabales	Fabaceae	Nissolia	Ni_hir	Micro endemic	0.0155775	trnL
La mesa de Capula	Matorral crasicaule	Semi-arid elevations	Wet	Myrtales	Onagraceae	Oenothera	Oe_ser	North America	0.0352727	trnL
La mesa de Capula	Matorral crasicaule	Semi-arid elevations	Wet	Myrtales	Onagraceae	Oenothera	Oe_ser	North America	0.0248546	trnL
La mesa de Capula	Matorral crasicaule	Semi-arid elevations	Wet	Myrtales	Onagraceae	Oenothera	Oe_ser	North America	0.0225229	trnL
La mesa de Capula	Matorral crasicaule	Semi-arid elevations	Wet	Myrtales	Onagraceae	Oenothera	Oe_ser	North America	0.0186533	trnL
La mesa de Capula	Matorral crasicaule	Semi-arid elevations	Wet	Asterales	Asteraceae	Parthenium	Pr_hys	Wide distribution	0.0448777	ITS2
La mesa de Capula	Matorral crasicaule	Semi-arid elevations	Wet	Asterales	Asteraceae	Parthenium	Pr_hys	Wide distribution	0.0349745	ITS2
La mesa de Capula	Matorral crasicaule	Semi-arid elevations	Wet	Asterales	Asteraceae	Parthenium	Pr_hys	Wide distribution	0.0294588	ITS2
La mesa de Capula	Matorral crasicaule	Semi-arid elevations	Wet	Asterales	Asteraceae	Parthenium	Pr_hys	Wide distribution	0.0233163	ITS2
La mesa de Capula	Matorral crasicaule	Semi-arid elevations	Wet	Santalales	Loranthaceae	Psittacanthus	Ps_aur	Micro endemic	0.0123529	trnL
La mesa de Capula	Matorral crasicaule	Semi-arid elevations	Wet	Santalales	Loranthaceae	Psittacanthus	Ps_cal	Micro endemic	0.0261995	ITS2
La mesa de Capula	Matorral crasicaule	Semi-arid elevations	Wet	Santalales	Loranthaceae	Psittacanthus	Ps_cal	Micro endemic	0.0226896	ITS2
La mesa de Capula	Matorral crasicaule	Semi-arid elevations	Wet	Santalales	Loranthaceae	Psittacanthus	Ps_cal	Micro endemic	0.0198063	ITS2
La mesa de Capula	Matorral crasicaule	Semi-arid elevations	Wet	Santalales	Loranthaceae	Psittacanthus	Ps_cal	Micro endemic	0.0190542	ITS2
La mesa de Capula	Matorral crasicaule	Semi-arid elevations	Wet	Santalales	Loranthaceae	Psittacanthus	Ps_cal	Micro endemic	0.0131624	ITS2
La mesa de Capula	Matorral crasicaule	Semi-arid elevations	Wet	Santalales	Loranthaceae	Psittacanthus	Ps_cal	Micro endemic	0.012285	ITS2
La mesa de Capula	Matorral crasicaule	Semi-arid elevations	Wet	Lamiales	Oleaceae	Syringa	Sy_ret	Wide distribution	0.0488162	trnL
La mesa de Capula	Matorral crasicaule	Semi-arid elevations	Wet	Malvales	Malvaceae	Triumfetta	Tr_lap	Mexico to South America	0.0298349	ITS2
La mesa de Capula	Matorral crasicaule	Semi-arid elevations	Wet	Malvales	Malvaceae	Triumfetta	Tr_lap	Mexico to South America	0.0258235	ITS2
La mesa de Capula	Matorral crasicaule	Semi-arid elevations	Wet	Malvales	Malvaceae	Triumfetta	Tr_lap	Mexico to South America	0.0181767	ITS2
La mesa de Capula	Matorral crasicaule	Semi-arid elevations	Wet	Malvales	Malvaceae	Triumfetta	Tr_lap	Mexico to South America	0.0154189	ITS2
La mesa de Capula	Matorral crasicaule	Semi-arid elevations	Wet	Malvales	Malvaceae				0.175371	trnL
La mesa de Capula	Matorral crasicaule	Semi-arid elevations	Wet	Asterales	Asteraceae				0.145059	trnL
La mesa de Capula	Matorral crasicaule	Semi-arid elevations	Wet	Unassigned					0.129234	trnL
La mesa de Capula	Matorral crasicaule	Semi-arid elevations	Wet	Asterales	Asteraceae				0.113458	trnL
La mesa de Capula	Matorral crasicaule	Semi-arid elevations	Wet	Malvales	Malvaceae				0.108646	trnL
La mesa de Capula	Matorral crasicaule	Semi-arid elevations	Wet	Asterales	Asteraceae				0.100956	trnL
La mesa de Capula	Matorral crasicaule	Semi-arid elevations	Wet	Malpighiales	Salicaceae	Salix			0.100113	trnL
La mesa de Capula	Matorral crasicaule	Semi-arid elevations	Wet	Fabales	Fabaceae	Erythrophleum			0.0886033	trnL
La mesa de Capula	Matorral crasicaule	Semi-arid elevations	Wet	Malvales	Malvaceae				0.0884049	trnL
La mesa de Capula	Matorral crasicaule	Semi-arid elevations	Wet	Unassigned					0.0801696	trnL
La mesa de Capula	Matorral crasicaule	Semi-arid elevations	Wet	Unassigned					0.0791774	trnL
La mesa de Capula	Matorral crasicaule	Semi-arid elevations	Wet	Malvales	Malvaceae				0.0699996	trnL
La mesa de Capula	Matorral crasicaule	Semi-arid elevations	Wet	Unassigned					0.0584901	trnL
La mesa de Capula	Matorral crasicaule	Semi-arid elevations	Wet	Unassigned					0.0532314	trnL
La mesa de Capula	Matorral crasicaule	Semi-arid elevations	Wet	Asterales	Asteraceae				0.0256483	trnL
La mesa de Capula	Matorral crasicaule	Semi-arid elevations	Wet	Asterales	Asteraceae				0.0253011	trnL
La mesa de Capula	Matorral crasicaule	Semi-arid elevations	Wet	Myrtales					0.0230686	trnL
La mesa de Capula	Matorral crasicaule	Semi-arid elevations	Wet	Fabales	Fabaceae	Erythrophleum			0.0221756	trnL
La mesa de Capula	Matorral crasicaule	Semi-arid elevations	Wet	Asterales	Asteraceae				0.0208858	trnL
La mesa de Capula	Matorral crasicaule	Semi-arid elevations	Wet	Unassigned					0.0172146	trnL
La mesa de Capula	Matorral crasicaule	Semi-arid elevations	Wet	Fagales	Betulaceae	Corylus			0.0156767	trnL
La mesa de Capula	Matorral crasicaule	Semi-arid elevations	Wet	Fabales	Fabaceae				0.0140892	trnL
La mesa de Capula	Matorral crasicaule	Semi-arid elevations	Wet	Asterales	Asteraceae				0.0114599	trnL
La mesa de Capula	Matorral crasicaule	Semi-arid elevations	Wet	Asterales	Asteraceae				0.011063	trnL
La mesa de Capula	Matorral crasicaule	Semi-arid elevations	Wet	Brassicales	Brassicaceae				0.062929	ITS2
La mesa de Capula	Matorral crasicaule	Semi-arid elevations	Wet	Asterales	Asteraceae	Simsia			0.0544048	ITS2
La mesa de Capula	Matorral crasicaule	Semi-arid elevations	Wet	Brassicales	Brassicaceae				0.0526498	ITS2
La mesa de Capula	Matorral crasicaule	Semi-arid elevations	Wet	Brassicales	Brassicaceae				0.0478862	ITS2
La mesa de Capula	Matorral crasicaule	Semi-arid elevations	Wet	Asterales	Asteraceae	Simsia			0.0431227	ITS2
La mesa de Capula	Matorral crasicaule	Semi-arid elevations	Wet	Asterales	Asteraceae	Simsia			0.0423705	ITS2
La mesa de Capula	Matorral crasicaule	Semi-arid elevations	Wet	Asterales	Asteraceae	Simsia			0.0383591	ITS2
La mesa de Capula	Matorral crasicaule	Semi-arid elevations	Wet	Brassicales	Brassicaceae				0.0328434	ITS2
La mesa de Capula	Matorral crasicaule	Semi-arid elevations	Wet	Asterales	Asteraceae	Simsia			0.0324674	ITS2
La mesa de Capula	Matorral crasicaule	Semi-arid elevations	Wet	Brassicales	Brassicaceae	Brassica			0.0273277	ITS2
La mesa de Capula	Matorral crasicaule	Semi-arid elevations	Wet	Asterales	Asteraceae	Simsia			0.0258235	ITS2
La mesa de Capula	Matorral crasicaule	Semi-arid elevations	Wet	Unassigned					0.0248206	ITS2
La mesa de Capula	Matorral crasicaule	Semi-arid elevations	Wet	Asterales	Asteraceae	Simsia			0.0230656	ITS2
La mesa de Capula	Matorral crasicaule	Semi-arid elevations	Wet	Brassicales	Brassicaceae				0.0219374	ITS2
La mesa de Capula	Matorral crasicaule	Semi-arid elevations	Wet	Unassigned					0.0195556	ITS2
La mesa de Capula	Matorral crasicaule	Semi-arid elevations	Wet	Unassigned					0.0180514	ITS2
La mesa de Capula	Matorral crasicaule	Semi-arid elevations	Wet	Asterales	Asteraceae	Simsia			0.0172992	ITS2
La mesa de Capula	Matorral crasicaule	Semi-arid elevations	Wet	Unassigned					0.0150428	ITS2
La mesa de Capula	Matorral crasicaule	Semi-arid elevations	Wet	Asterales	Asteraceae	Ambrosia			0.0149174	ITS2
La mesa de Capula	Matorral crasicaule	Semi-arid elevations	Wet	Brassicales	Brassicaceae				0.014416	ITS2
La mesa de Capula	Matorral crasicaule	Semi-arid elevations	Wet	Unassigned					0.0140399	ITS2
La mesa de Capula	Matorral crasicaule	Semi-arid elevations	Wet	Lamiales	Oleaceae	Ligustrum			0.0140399	ITS2
La mesa de Capula	Matorral crasicaule	Semi-arid elevations	Wet	Brassicales	Brassicaceae				0.0132878	ITS2
La mesa de Capula	Matorral crasicaule	Semi-arid elevations	Wet	Unassigned					0.0130371	ITS2
La Mordida, Cd Victoria	Matorral submontano	Great plains	Wet	Caryophyllales	Agdestidaceae	Agdestis	Ag_clm	Mexico, Central America and Caribbean	0.023567	ITS2
La Mordida, Cd Victoria	Matorral submontano	Great plains	Wet	Caryophyllales	Agdestidaceae	Agdestis	Ag_clm	Mexico, Central America and Caribbean	0.0101539	ITS2
La Mordida, Cd Victoria	Matorral submontano	Great plains	Wet	Fabales	Fabaceae	Apoplanesia	Ap_pnc	Mexico to Central America	0.0109638	trnL
La Mordida, Cd Victoria	Matorral submontano	Great plains	Wet	Asterales	Asteraceae	Bidens	Bd_pls	Wide distribution	0.0229403	ITS2
La Mordida, Cd Victoria	Matorral submontano	Great plains	Wet	Asterales	Asteraceae	Bidens	Bd_pls	Wide distribution	0.0186781	ITS2
La Mordida, Cd Victoria	Matorral submontano	Great plains	Wet	Asterales	Asteraceae	Bidens	Bd_pls	Wide distribution	0.0176753	ITS2
La Mordida, Cd Victoria	Matorral submontano	Great plains	Wet	Asterales	Asteraceae	Bidens	Bd_pls	Wide distribution	0.0164217	ITS2
La Mordida, Cd Victoria	Matorral submontano	Great plains	Wet	Asterales	Asteraceae	Bidens	Bd_pls	Wide distribution	0.014416	ITS2
La Mordida, Cd Victoria	Matorral submontano	Great plains	Wet	Sapindales	Sapindaceae	Cardiospermum	Cr_cch	Micro endemic	0.0203078	ITS2
La Mordida, Cd Victoria	Matorral submontano	Great plains	Wet	Poales	Poaceae	Cenchrus	Cn_inc	Wide distribution	0.0139146	ITS2
La Mordida, Cd Victoria	Matorral submontano	Great plains	Wet	Malpighiales	Euphorbiaceae	Croton	Cr_yns	Micro endemic	0.218879	trnL
La Mordida, Cd Victoria	Matorral submontano	Great plains	Wet	Malpighiales	Euphorbiaceae	Croton	Cr_yns	Micro endemic	0.128639	trnL
La Mordida, Cd Victoria	Matorral submontano	Great plains	Wet	Malpighiales	Euphorbiaceae	Croton	Cr_yns	Micro endemic	0.0222252	trnL
La Mordida, Cd Victoria	Matorral submontano	Great plains	Wet	Malpighiales	Euphorbiaceae	Croton	Cr_yns	Micro endemic	0.0132955	trnL
La Mordida, Cd Victoria	Matorral submontano	Great plains	Wet	Poales	Poaceae	Cynodon	Cy_dct	Wide distribution	0.0153295	trnL
La Mordida, Cd Victoria	Matorral submontano	Great plains	Wet	Fabales	Fabaceae	Eysenhardtia	Ey_ort	Mexico	0.0297095	ITS2
La Mordida, Cd Victoria	Matorral submontano	Great plains	Wet	Asterales	Asteraceae	Helianthus	He_pet	Wide distribution	0.0255728	ITS2
La Mordida, Cd Victoria	Matorral submontano	Great plains	Wet	Fabales	Fabaceae	Prosopis	Pr_art	Micro endemic	0.0589176	ITS2
La Mordida, Cd Victoria	Matorral submontano	Great plains	Wet	Fabales	Fabaceae	Prosopis	Pr_art	Micro endemic	0.0361027	ITS2
La Mordida, Cd Victoria	Matorral submontano	Great plains	Wet	Fabales	Fabaceae	Prosopis	Pr_art	Micro endemic	0.0152935	ITS2
La Mordida, Cd Victoria	Matorral submontano	Great plains	Wet	Asterales	Asteraceae	Tetragonotheca	Te_txn	Micro endemic	0.0261995	ITS2
La Mordida, Cd Victoria	Matorral submontano	Great plains	Wet	Fabales	Fabaceae	Stryphnodendron			0.0888018	trnL
La Mordida, Cd Victoria	Matorral submontano	Great plains	Wet	Lamiales	Verbenaceae	Verbena			0.0705453	trnL
La Mordida, Cd Victoria	Matorral submontano	Great plains	Wet	Asterales	Asteraceae				0.0416723	trnL
La Mordida, Cd Victoria	Matorral submontano	Great plains	Wet	Malpighiales	Euphorbiaceae	Croton			0.0386957	trnL
La Mordida, Cd Victoria	Matorral submontano	Great plains	Wet	Asterales	Asteraceae				0.0289722	trnL
La Mordida, Cd Victoria	Matorral submontano	Great plains	Wet	Malpighiales	Euphorbiaceae	Croton			0.0144861	trnL
La Mordida, Cd Victoria	Matorral submontano	Great plains	Wet	Poales	Poaceae				0.0136427	trnL
La Mordida, Cd Victoria	Matorral submontano	Great plains	Wet	Poales	Poaceae	Cynodon			0.0366041	ITS2
La Mordida, Cd Victoria	Matorral submontano	Great plains	Wet	Malpighiales	Euphorbiaceae	Croton			0.0293335	ITS2
La Mordida, Cd Victoria	Matorral submontano	Great plains	Wet	Malpighiales	Euphorbiaceae	Croton			0.0195556	ITS2
La Primavera	Bosque de pino-encino	Temparate forest	Wet	Asterales	Asteraceae	Ageratina	Ag_pal	Microendemic	0.0185528	ITS2
La Primavera	Bosque de pino-encino	Temparate forest	Dry	Asterales	Asteraceae	Baccharis	Bc_pil	North America	0.0895046	ITS2
La Primavera	Bosque de pino-encino	Temparate forest	Dry	Asterales	Asteraceae	Baccharis	Bc_pil	North America	0.0864961	ITS2
La Primavera	Bosque de pino-encino	Temparate forest	Dry	Asterales	Asteraceae	Baccharis	Bc_pil	North America	0.0559091	ITS2
La Primavera	Bosque de pino-encino	Temparate forest	Dry	Asterales	Asteraceae	Baccharis	Bc_pil	North America	0.0557837	ITS2
La Primavera	Bosque de pino-encino	Temparate forest	Dry	Asterales	Asteraceae	Baccharis	Bc_pil	North America	0.0434988	ITS2
La Primavera	Bosque de pino-encino	Temparate forest	Dry	Asterales	Asteraceae	Baccharis	Bc_pil	North America	0.0427466	ITS2
La Primavera	Bosque de pino-encino	Temparate forest	Dry	Asterales	Asteraceae	Baccharis	Bc_pil	North America	0.0324674	ITS2
La Primavera	Bosque de pino-encino	Temparate forest	Dry	Asterales	Asteraceae	Baccharis	Bc_pil	North America	0.0309631	ITS2
La Primavera	Bosque de pino-encino	Temparate forest	Dry	Asterales	Asteraceae	Baccharis	Bc_pil	North America	0.0258235	ITS2
La Primavera	Bosque de pino-encino	Temparate forest	Dry	Caryophyllales	Chenopodiaceae	Beta	Bt_vul	Wide distribution	0.0243192	ITS2
La Primavera	Bosque de pino-encino	Temparate forest	Wet	Asterales	Asteraceae	Bidens	Bd_pls	Wide distribution	0.10906	ITS2
La Primavera	Bosque de pino-encino	Temparate forest	Wet	Asterales	Asteraceae	Bidens	Bd_pls	Wide distribution	0.0827354	ITS2
La Primavera	Bosque de pino-encino	Temparate forest	Dry	Asterales	Asteraceae	Bidens	Bd_pls	Wide distribution	0.0535273	ITS2
La Primavera	Bosque de pino-encino	Temparate forest	Wet	Asterales	Asteraceae	Bidens	Bd_pls	Wide distribution	0.0481369	ITS2
La Primavera	Bosque de pino-encino	Temparate forest	Dry	Asterales	Asteraceae	Bidens	Bd_pls	Wide distribution	0.0317152	ITS2
La Primavera	Bosque de pino-encino	Temparate forest	Wet	Asterales	Asteraceae	Bidens	Bd_pls	Wide distribution	0.0294588	ITS2
La Primavera	Bosque de pino-encino	Temparate forest	Wet	Asterales	Asteraceae	Bidens	Bd_pls	Wide distribution	0.0198063	ITS2
La Primavera	Bosque de pino-encino	Temparate forest	Dry	Asterales	Asteraceae	Bidens	Bd_pls	Wide distribution	0.0162964	ITS2
La Primavera	Bosque de pino-encino	Temparate forest	Dry	Asterales	Asteraceae	Cirsium	Cir_mex	Mexico, Central America and Caribbean	0.0319659	ITS2
La Primavera	Bosque de pino-encino	Temparate forest	Dry	Asterales	Asteraceae	Cirsium	Cir_mex	Mexico, Central America and Caribbean	0.0186781	ITS2
La Primavera	Bosque de pino-encino	Temparate forest	Wet	Sapindales	Rutaceae	Citrus	Cit_ret	Wide distribution	0.0126505	trnL
La Primavera	Bosque de pino-encino	Temparate forest	Dry	Sapindales	Rutaceae	Citrus	Cit_ret	Wide distribution	0.0105173	trnL
La Primavera	Bosque de pino-encino	Temparate forest	Dry	Ericales	Clethraceae	Clethra	Cl_mex	Mexico to Central America	0.023191	ITS2
La Primavera	Bosque de pino-encino	Temparate forest	Dry	Ericales	Clethraceae	Clethra	Cl_mex	Mexico to Central America	0.0131624	ITS2
La Primavera	Bosque de pino-encino	Temparate forest	Dry	Arecales	Arecaceae	Cocos	Cc_ncf	Wide distribution	0.201119	trnL
La Primavera	Bosque de pino-encino	Temparate forest	Dry	Arecales	Arecaceae	Cocos	Cc_ncf	Wide distribution	0.12462	trnL
La Primavera	Bosque de pino-encino	Temparate forest	Dry	Arecales	Arecaceae	Cocos	Cc_ncf	Wide distribution	0.105173	trnL
La Primavera	Bosque de pino-encino	Temparate forest	Dry	Arecales	Arecaceae	Cocos	Cc_ncf	Wide distribution	0.0741668	trnL
La Primavera	Bosque de pino-encino	Temparate forest	Dry	Arecales	Arecaceae	Cocos	Cc_ncf	Wide distribution	0.0717856	trnL
La Primavera	Bosque de pino-encino	Temparate forest	Dry	Arecales	Arecaceae	Cocos	Cc_ncf	Wide distribution	0.0608218	trnL
La Primavera	Bosque de pino-encino	Temparate forest	Dry	Arecales	Arecaceae	Cocos	Cc_ncf	Wide distribution	0.0529834	trnL
La Primavera	Bosque de pino-encino	Temparate forest	Dry	Arecales	Arecaceae	Cocos	Cc_ncf	Wide distribution	0.0247553	trnL
La Primavera	Bosque de pino-encino	Temparate forest	Dry	Arecales	Arecaceae	Cocos	Cc_ncf	Wide distribution	0.0143373	trnL
La Primavera	Bosque de pino-encino	Temparate forest	Dry	Arecales	Arecaceae	Cocos	Cc_ncf	Wide distribution	0.0125017	trnL
La Primavera	Bosque de pino-encino	Temparate forest	Dry	Arecales	Arecaceae	Cocos	Cc_ncf	Wide distribution	0.0112118	trnL
La Primavera	Bosque de pino-encino	Temparate forest	Wet	Fabales	Fabaceae	Dalea	Dl_clif	Mexico to Central America	0.0487637	ITS2
La Primavera	Bosque de pino-encino	Temparate forest	Dry	Fabales	Fabaceae	Dalea	Dl_clif	Mexico to Central America	0.0478862	ITS2
La Primavera	Bosque de pino-encino	Temparate forest	Dry	Fabales	Fabaceae	Dalea	Dl_clif	Mexico to Central America	0.034097	ITS2
La Primavera	Bosque de pino-encino	Temparate forest	Wet	Fabales	Fabaceae	Dalea	Dl_nan	Mexico to USA	0.0299644	trnL
La Primavera	Bosque de pino-encino	Temparate forest	Dry	Fabales	Fabaceae	Dalea	Dl_nan	Mexico to USA	0.0252514	trnL
La Primavera	Bosque de pino-encino	Temparate forest	Wet	Fabales	Fabaceae	Ebenopsis	Eb_ebn	Mexico to USA	0.0203897	trnL
La Primavera	Bosque de pino-encino	Temparate forest	Dry	Fabales	Fabaceae	Enterolobium	En_cyc	Mexico to South America	0.0411266	trnL
La Primavera	Bosque de pino-encino	Temparate forest	Dry	Fabales	Fabaceae	Enterolobium	En_cyc	Mexico to South America	0.0100212	trnL
La Primavera	Bosque de pino-encino	Temparate forest	Dry	Brassicales	Brassicaceae	Eruca	Er_ves	Wide distribution	0.023191	ITS2
La Primavera	Bosque de pino-encino	Temparate forest	Dry	Myrtales	Myrtaceae	Eucalyptus	Eu_rud	Exotic	0.0309631	ITS2
La Primavera	Bosque de pino-encino	Temparate forest	Dry	Myrtales	Myrtaceae	Eucalyptus	Eu_rud	Exotic	0.0211853	ITS2
La Primavera	Bosque de pino-encino	Temparate forest	Dry	Myrtales	Myrtaceae	Eucalyptus	Eu_trt	Exotic	0.0880004	ITS2
La Primavera	Bosque de pino-encino	Temparate forest	Dry	Myrtales	Myrtaceae	Eucalyptus	Eu_trt	Exotic	0.0748379	ITS2
La Primavera	Bosque de pino-encino	Temparate forest	Dry	Myrtales	Myrtaceae	Eucalyptus	Eu_trt	Exotic	0.0649347	ITS2
La Primavera	Bosque de pino-encino	Temparate forest	Dry	Myrtales	Myrtaceae	Eucalyptus	Eu_trt	Exotic	0.0448777	ITS2
La Primavera	Bosque de pino-encino	Temparate forest	Wet	Myrtales	Myrtaceae	Eucalyptus	Eu_trt	Exotic	0.0416184	ITS2
La Primavera	Bosque de pino-encino	Temparate forest	Dry	Myrtales	Myrtaceae	Eucalyptus	Eu_trt	Exotic	0.032342	ITS2
La Primavera	Bosque de pino-encino	Temparate forest	Wet	Myrtales	Myrtaceae	Eucalyptus	Eu_trt	Exotic	0.0322167	ITS2
La Primavera	Bosque de pino-encino	Temparate forest	Dry	Myrtales	Myrtaceae	Eucalyptus	Eu_trt	Exotic	0.0287067	ITS2
La Primavera	Bosque de pino-encino	Temparate forest	Wet	Myrtales	Myrtaceae	Eucalyptus	Eu_trt	Exotic	0.0285813	ITS2
La Primavera	Bosque de pino-encino	Temparate forest	Dry	Myrtales	Myrtaceae	Eucalyptus	Eu_trt	Exotic	0.0246953	ITS2
La Primavera	Bosque de pino-encino	Temparate forest	Wet	Myrtales	Myrtaceae	Eucalyptus	Eu_trt	Exotic	0.0245699	ITS2
La Primavera	Bosque de pino-encino	Temparate forest	Dry	Myrtales	Myrtaceae	Eucalyptus	Eu_trt	Exotic	0.0243192	ITS2
La Primavera	Bosque de pino-encino	Temparate forest	Dry	Myrtales	Myrtaceae	Eucalyptus	Eu_trt	Exotic	0.0236924	ITS2
La Primavera	Bosque de pino-encino	Temparate forest	Dry	Myrtales	Myrtaceae	Eucalyptus	Eu_trt	Exotic	0.0233163	ITS2
La Primavera	Bosque de pino-encino	Temparate forest	Wet	Myrtales	Myrtaceae	Eucalyptus	Eu_trt	Exotic	0.0226896	ITS2
La Primavera	Bosque de pino-encino	Temparate forest	Dry	Myrtales	Myrtaceae	Eucalyptus	Eu_trt	Exotic	0.019681	ITS2
La Primavera	Bosque de pino-encino	Temparate forest	Dry	Myrtales	Myrtaceae	Eucalyptus	Eu_trt	Exotic	0.0194303	ITS2
La Primavera	Bosque de pino-encino	Temparate forest	Dry	Myrtales	Myrtaceae	Eucalyptus	Eu_trt	Exotic	0.017926	ITS2
La Primavera	Bosque de pino-encino	Temparate forest	Dry	Myrtales	Myrtaceae	Eucalyptus	Eu_trt	Exotic	0.0159203	ITS2
La Primavera	Bosque de pino-encino	Temparate forest	Wet	Myrtales	Myrtaceae	Eucalyptus	Eu_trt	Exotic	0.0152935	ITS2
La Primavera	Bosque de pino-encino	Temparate forest	Dry	Myrtales	Myrtaceae	Eucalyptus	Eu_trt	Exotic	0.0149174	ITS2
La Primavera	Bosque de pino-encino	Temparate forest	Dry	Myrtales	Myrtaceae	Eucalyptus	Eu_trt	Exotic	0.0140399	ITS2
La Primavera	Bosque de pino-encino	Temparate forest	Dry	Myrtales	Myrtaceae	Eucalyptus	Eu_trt	Exotic	0.0131624	ITS2
La Primavera	Bosque de pino-encino	Temparate forest	Dry	Myrtales	Myrtaceae	Eucalyptus	Eu_trt	Exotic	0.012661	ITS2
La Primavera	Bosque de pino-encino	Temparate forest	Wet	Myrtales	Myrtaceae	Eucalyptus	Eu_trt	Exotic	0.0125357	ITS2
La Primavera	Bosque de pino-encino	Temparate forest	Dry	Myrtales	Myrtaceae	Eucalyptus	Eu_trt	Exotic	0.0124103	ITS2
La Primavera	Bosque de pino-encino	Temparate forest	Wet	Lamiales	Oleaceae	Fraxinus	Fr_vlt	North America	0.0868722	ITS2
[truncated: 1,853 more rows]

## Sheet: Floristic list of the pollen sp
A general floristic list of the pollen species used by A. mellifera as a floral resource in Mexico. P= Pollen, N= Nectar, NP= Nectaropolyfera.
Family	Scientific name	Vegetation	Comun name	Floral resource	M	A	M	J	J	A	S	O	N	D	E	F
ACANTACEAE	Dicliptera peduncularis	Pino-encino		P	1	1	1	1	1	1	1	1	1	1	1	1
ACANTACEAE	Bravaisia tubiflora		Hulub	N
ACANTACEAE	Justicia campechiana			N
ACANTACEAE	Ruellia pereducta			N
ACANTACEAE	Tetramerium nervosum		Bak soots	N
ACANTHACEAE	Avicennia germinans	Manglares	Mangle blanco	N	1	1	1	1	1	1	1	1	1	1	1	1
ACANTHACEAE	Bravaisia integerrima	Manglares	Canacoite	N	1	1	1	1	0	0	0	0	0	0	0	1
ADOXACEAE	Sambucus canadensis			P	1	1	1	1	1	1	1	1	1	1	1	1
ALTINGIACEAE	Liquidambar macrophyla			P	1	0	0	0	0	0	0	0	0	0	1	1
AMARANTHACEAE	Amaranthus hybridus		Quelite	N	1	1	1	1	1	1	1	1	0	0	0	0
AMARANTHACEAE	Amaranthus spinosus		X tees	N
AMARYLLIDACEAE	Nothoscordum bivalve	BTS, Pino-encino	Cebolleta	NP	0	0	1	1	1	1	1	1	1	0	0	0
ANACARDIACEAE	Mangifera indica		Mango	NP	1	1	1	0	0	0	0	0	0	1	1	1
ANACARDIACEAE	Schinus terebinthifolia		Cimarrón, pimiento brasileño	NP	0	0	0	1	1	1	1	1	1	0	0	0
ANACARDIACEAE	Spondias purpurea		Ciruelo	P	0	1	1	1	1	0	0	0	0	0	0	0
ANACARDIACEAE	Schinus molle		Pirul	N	0	0	0	0	1	1	0	0	0	0	0	0
ANACARDIACEAE	Anacardium occidentale	BTS	Marañon	N	0	0	0	0	0	0	0	1	1	1	0	0
ANACARDIACEAE	Astronium graveolens	BTS, Selva mediana		N	0	0	0	0	0	0	0	1	1	1	0	0
ANACARDIACEAE	Cyrtocarpa procera	BTS, Selva mediana	Coco de cerro	N	0	0	0	1	1	1	0	0	0	0	0	0
ANACARDIACEAE	Rhus microphylla		Correoso	N	0	0	1	1	0	0	0	0	0	0	0	0
ANACARDIACEAE	Rhus virens		Lantrisco	N	1	1	1	1	1	1	1	1	1	1	0	1
ANACARDIACEAE	Schinus molle		Pirul	N	1	1	1	1	1	1	0	0	0	0	0	1
ANACARDIACEAE	Spondias mombin	BTS, Selva mediana		N	1	1	1	0	0	0	0	0	0	0	0	1
ANACARDIACEAE	Metopium brownei		Cheechem	N
ANNONACEAE	Annona globiflora		Chirimoya	NP	0	0	0	1	1	1	1	1	0	0	0	0
ANNONACEAE	Annona reticulata	BTS, Selva mediana	Anona	NP	0	0	0	0	0	0	0	0	0	1	1	1
ANNONACEAE	Annona muricata	BTS, Selva mediana, Selva alta perenifolia	Guanabana	N	0	0	1	1	0	0	0	0	0	0	0	0
APOCYNACEAE	Nerium oleander		Laurel del flor	P	0	0	0	0	0	0	0	1	1	1	1	1
APOCYNACEAE	Asclepias angustifolia			N	0	0	1	0	1	0	1	1	0	0	0	0
APOCYNACEAE	Asclepias curassavica		Quiebra muelas	N	1	1	1	1	1	1	1	1	1	1	1	1
APOCYNACEAE	Cascabela thevetia		Cabeza de víbora	N	1	1	1	1	1	1	1	1	1	1	1	1
APOCYNACEAE	Plumeria rubra	BTS, Selva mediana	Plumeria	N	0	0	0	0	0	0	0	1	1	1	0	0
APOCYNACEAE	Gonolobus chloranthus		Cahuayote	N	0	0	0	1	0	0	0	0	0	0	0	0
ARALIACEAE	Dendropanax arboreus			N	1	1	1	1	1	1	1	1	0	0	0	1
ARECACEAE	Acrocomia aculeata	BTS	Cocoyol	NP	0	0	0	1	1	1	1	1	1	0	0	0
ARECACEAE	Brahea dulcis	Pino-encino	Bramel	NP	1	1	1	1	1	1	0	0	0	0	0	0
ARECACEAE	Sabal mexicana	BTS, Matorral xerofilo	Palma real, palmito	NP	1	1	1	1	1	0	0	0	0	0	0	1
ARECACEAE	Sabal pumos	BTS	Palmito	P	0	1	1	1	0	0	0	0	0	0	0	0
ARECACEAE	Brahea berlandieri Bartlett		Palmito	N	1	0	0	0	0	0	0	0	0	0	1	1
ARECACEAE	Cocos nucifera		Coco	N	1	1	1	1	1	1	1	1	1	1	1	1
ARECACEAE	Chamaedorea seifrizii		Xiat	N
ARECACEAE	Sabal yapa		Xaan	N
ASPARAGACEAE	Agave lecheguilla		Lechuguilla	NP	1	1	1	1	1	0	0	0	0	0	0	0
ASPARAGACEAE	Dasylirion berlandieri		Sotol	NP	0	0	0	1	1	0	0	0	0	0	0	0
ASPARAGACEAE	Dasylirion texanum	Matorral xerofilo	Xotol	N	0	0	0	0	0	1	1	0	0	0	0	0
ASPARAGACEAE	Yucca filifera Chabaud		Palma china	N	1	1	1	0	0	0	0	0	0	0	0	1
ASPARAGACEAE	Yucca treculeana Carrière		Pita	N	1	1	0	0	0	0	0	0	0	0	0	1
ASPHODELACEAE	Aloe vera		Sábila	N	1	1	0	0	0	0	0	0	0	0	0	0
ASTERACEAE	Ageratina mairetiana	Pino-encino		P	1	1	0	0	0	0	0	0	0	0	0	0
ASTERACEAE	Ageratum houstonianum			P	1	1	1	1	1	1	1	1	1	1	1	1
ASTERACEAE	Aldama buddlejiformis	Pino-encino		P	0	0	0	0	0	0	0	1	1	1	0	0
ASTERACEAE	Aldama dentata			NP	0	0	0	0	0	0	0	1	1	1	1	1
ASTERACEAE	Baccharis glutinosa	Pino-encino	Jara	NP	0	0	0	0	0	0	1	1	1	1	1	1
ASTERACEAE	Baccharis heterophylla	Pino-encino	Jara china	P	1	1	1	0	0	0	0	0	0	0	0	0
ASTERACEAE	Baccharis pteronioides	Pino-encino	Taracuta	P	0	1	1	0	0	0	0	0	0	0	0	0
ASTERACEAE	Baccharis heterophylla		escobilla	N	0	0	0	1	1	1	1	1	0	0	0	0
ASTERACEAE	Baccharis salicifolia	Pino-encino	Pescadillo blanco, Jara	NP	0	0	0	1	1	1	1	1	1	0	0	0
ASTERACEAE	Barkleyanthus salicifolius	Pino-encino	Pescadillo blanco	P	1	1	1	1	0	0	0	0	0	0	0	0
ASTERACEAE	Bidens anthemoides	Pino-encino	Mozotillo	NP	0	0	0	0	0	0	0	0	1	1	1	1
ASTERACEAE	Bidens aurea	Ruderal	Te de milpa	P	0	0	0	0	1	1	1	1	1	1	1	0
ASTERACEAE	Bidens bipinnata	Ruderal	Acahual	NP	0	0	0	0	0	0	0	0	1	1	1	0
ASTERACEAE	Bidens squarrosa		Té huasteco	N	0	0	0	0	0	0	0	0	1	1	1	1
ASTERACEAE	Bidens odorata		Aceitilla	NP	1	1	1	1	1	1	1	1	1	1	1	1
ASTERACEAE	Bidens pilosa		Aceitilla	NP	1	1	1	0	1	1	0	0	0	0	1	1
ASTERACEAE	Bidens triplinervia			NP	1	0	0	0	0	0	0	0	0	0	1	1
ASTERACEAE	Borrichia frutescens		Saladilla	P	0	0	0	1	1	1	0	0	0	1	1	0
ASTERACEAE	Calea integrifolia			P	1	1	0	0	0	0	0	0	0	0	0	0
ASTERACEAE	Chromolaena collina	Pino-encino		P	0	0	0	0	0	0	0	1	1	1	0	0
ASTERACEAE	Chromolaena odorata			NP	1	1	1	0	0	0	0	0	1	1	1	1
ASTERACEAE	Chromolaena pulchella	Pino-encino		P	0	0	0	0	0	0	1	1	1	0	0	0
ASTERACEAE	Cirsium mexicanum	BTS, Pino-encino	Cardo	NP	1	1	1	1	0	0	0	0	1	1	1	1
ASTERACEAE	Cosmos bipinnatus		Cosmos	NP	0	0	0	0	0	0	1	1	1	0	0	0
ASTERACEAE	Critoniopsis tomentosa	Pino-encino		P	1	0	0	0	0	0	0	0	0	0	1	1
ASTERACEAE	Calea urticifolia	BTS, Matorral xerofilo, pino-encino	Hierba del perro	N	0	0	0	0	0	0	0	0	0	0	1	1
ASTERACEAE	Dahlia coccinea	Pino-encino	Dalia silvestre	P	0	0	0	1	1	1	1	1	1	0	0	0
ASTERACEAE	Dahlia pinnata	Bosque mesofilo	Dalia	NP	0	0	0	0	0	0	0	0	1	1	0	0
ASTERACEAE	Erigeron galeottii	Pino-encino		P	0	0	0	0	1	1	1	0	0	0	0	0
ASTERACEAE	Erigeron longipes		Hierba del burro	P	0	0	0	0	1	1	1	1	0	0	0	0
ASTERACEAE	Eupatorium morifolium			NP	1	1	1	1	0	0	0	0	0	0	0	1
ASTERACEAE	Eupatorium odoratum	BTS, Selva alta perenifolia	Rama de la cruz	P	1	1	1	0	0	0	0	0	0	0	1	1
ASTERACEAE	Eupatorium pycnocephalum			P	1	1	1	1	1	1	1	1	1	1	1	1
ASTERACEAE	Flourensia laurifolia		Hoja ancha	NP	0	0	0	0	1	1	1	1	1	1	1	1
ASTERACEAE	Galinsoga parviflora	Pino-encino	Estrellita	NP	0	0	0	0	0	1	1	1	1	1	1	0
ASTERACEAE	Helianthus annuus	Ruderal	Girasol	NP	0	0	0	0	0	1	1	1	1	1	1	1
ASTERACEAE	Heterotheca inuloides	BTS, Pino-encino	Arnica	NP	0	0	0	0	0	0	1	1	1	1	1	0
ASTERACEAE	Lasianthea fruticosa	Pino-encino		P	0	0	0	0	0	1	1	1	1	0	0	0
ASTERACEAE	Melampodium divaricatum	Pino-encino, BTS	Boton de oro	NP	0	0	0	0	0	0	1	1	1	1	0	0
ASTERACEAE	Melampodium perfoliatum	Pino-encino, bosque mesofilo, BTS	Ojo de perico	NP	0	0	0	0	0	0	1	1	1	1	1	1
ASTERACEAE	Conoclinium coelestinum		Limpia tuna		0	0	0	0	0	0	0	0	1	1	1	0
ASTERACEAE	Melampodium sericeum	BTS, Matorral xerofilo, pino-encino		NP	0	0	0	0	0	0	1	1	1	1	0	0
ASTERACEAE	Mikania micrantha			NP	1	1	0	0	0	0	0	0	0	0	0	0
ASTERACEAE	Montanoa grandiflora	Pino-encino	Vara blanca	P	0	0	0	0	0	0	0	1	1	1	0	0
ASTERACEAE	Montanoa leucantha	Matorral xerofilo, pino-encino	Margarita de arbol	NP	0	0	0	0	0	0	0	0	0	0	1	1
ASTERACEAE	Montanoa tomentosa	Pino-encino, matorral subtropical	Acahuite	NP	0	0	0	0	0	0	0	1	1	1	1	1
ASTERACEAE	Montanoa xanthiifolia	BTS	Malacate blanco	NP	0	0	0	0	0	0	0	0	0	1	1	0
ASTERACEAE	Pluchea odorata	BTS	Cihuapatle	NP	1	1	1	0	0	0	0	0	0	0	0	0
ASTERACEAE	Porophyllum linaria	Matorral xerofilo, pino-encino	Papaloquelite	NP	0	0	0	0	0	0	0	1	1	1	1	0
ASTERACEAE	Porophyllum punctatum	BTS, Matorral xerofilo	Hierva de venado	NP	1	1	1	1	1	1	1	1	0	0	0	0
ASTERACEAE	Pseudognaphalium roseum	Pino-encino	Gordolobo	P	0	0	0	0	0	0	0	0	1	1	1	0
ASTERACEAE	Rumfordia floribunda			NP	1	1	0	0	0	0	0	0	0	0	0	0
ASTERACEAE	Sanvitalia procumbens		ojo de gallo	P	0	0	0	0	0	0	1	1	0	0	0	0
ASTERACEAE	Senecio chenopodioides	BTS	Barba de leon	NP	0	1	1	0	0	0	0	0	0	0	0	0
ASTERACEAE	Senecio salignus		Jarilla	NP	0	1	1	1	1	1	1	1	1	0	0	0
ASTERACEAE	Senecio velatum		Palo bofo	P	0	0	0	1	1	0	0	0	0	0	0	0
ASTERACEAE	Simsia amplexicaulis	Pino-encino	Acahualillo	NP	0	0	0	0	1	1	1	1	1	1	1	0
ASTERACEAE	Simsia eurylepis		Chimalaco	NP	1	1	1	1	1	1	1	1	1	0	0	0
ASTERACEAE	Simsia foetida	Pino-encino, bts	Aguatudo	NP	1	1	0	0	0	0	0	0	0	0	1	1
ASTERACEAE	Smallanthus maculatus	Pino-encino		P	0	0	0	0	0	0	1	1	1	1	0	0
ASTERACEAE	Sonchus oleraceus		Borraja	NP	1	0	0	0	0	0	0	0	0	0	0	1
ASTERACEAE	Stevia ovata	Pino-encino	Nuve	P	0	0	0	0	0	0	0	1	1	1	1	0
ASTERACEAE	Tagetes erecta	Pino-encino	Cincollaga	P	0	0	0	0	0	0	1	1	1	0	0	0
ASTERACEAE	Tagetes filifolia	Pino-encino		P	0	0	0	0	0	0	0	1	1	1	1	1
ASTERACEAE	Elephantopus mollis Kunth				0	0	0	0	0	0	0	0	0	0	0	0
ASTERACEAE	Tagetes lunulata	Pino-encino, pastizales	Flor de muerto	P	0	0	0	0	0	0	0	0	1	1	1	1
ASTERACEAE	Taraxacum officinale	Pastizales, pino-encino	Diente de leon	NP	0	0	0	0	0	0	0	0	1	1	1	1
ASTERACEAE	Thitonia mexicana		Shoto	NP	0	0	0	0	0	0	0	0	1	1	1	0
ASTERACEAE	Tithonia diversifolia	BTS	Palacote	NP	0	0	0	0	0	0	0	0	0	1	1	1
ASTERACEAE	Tithonia diversifolia		Botón de oro	NP	1	1	1	1	1	1	1	1	1	1	1	1
ASTERACEAE	Tithonia tubiformis	Pino-encino, BTS	Girasol	NP	0	0	0	0	0	1	1	1	1	1	1	0
ASTERACEAE	Eupatorium mairetianum		Barbas de chivo	N	0	0	0	0	1	1	1	1	1	1	0	0
ASTERACEAE	Tridax coronopifolia		Coronilla	P	0	0	0	0	0	0	0	0	0	0	1	1
ASTERACEAE	Tridax procumbens		Hierba del monte	NP	0	0	1	0	0	1	1	1	0	0	1	1
ASTERACEAE	Verbesina encelioides		Hierba de la bruja	NP	1	0	0	0	0	0	0	0	0	0	0	1
ASTERACEAE	Verbesina fastigiata			P	0	0	0	0	0	0	0	0	1	1	1	0
ASTERACEAE	Verbesina montanoifolia		Capitaneja	P	0	0	0	0	0	0	0	1	1	1	0	0
ASTERACEAE	Verbesina sphaerocephala		Capitaneja	P	0	0	0	0	0	0	0	0	1	1	1	1
ASTERACEAE	Verbesina tetraptera			P	0	0	0	0	0	1	1	1	0	0	0	0
ASTERACEAE	Verbesina turbacensis	Selva alta perenifolia	Lengua de vaca	NP	0	0	0	0	0	0	0	0	0	0	1	1
ASTERACEAE	Verbesina virgata	BTS, Matorral xerofilo	Lengua de vaca	NP	0	0	0	0	0	0	0	0	0	1	1	1
ASTERACEAE	Vernonia alamanii			P	0	0	0	0	0	0	0	0	1	1	1	0
ASTERACEAE	Viguiera linearis	Pino-encino, Matorral xerofilo	Romerillo	NP	0	0	0	0	1	1	1	1	1	1	0	0
ASTERACEAE	Gochnatia hypoleuca				0	0	0	0	0	0	0	0	0	0	0	0
ASTERACEAE	Wedelia acapulcensis			P	0	0	0	0	0	1	1	0	0	0	0	0
ASTERACEAE	Wedelia fertilis	BTS	Flor de muerto	NP	0	0	0	0	0	0	0	0	0	1	1	1
ASTERACEAE	Guardiola mexicana	BTS, Matorral xerofilo, pino-encino		N	0	0	0	0	1	1	1	1	1	1	1	0
ASTERACEAE	Zinnia elegans		Cartulina	NP	1	1	1	1	1	1	1	1	1	1	1	1
ASTERACEAE	Zaluzania augusta		Castinguiñi	N	0	0	0	0	0	0	1	1	1	1	0	0
ASTERACEAE	Helianthus annuus var. macrocarpus				0	0	0	0	0	0	0	0	0	0	0	0
ASTERACEAE	Ipomoea murucoides		Palo bobo	N	0	0	0	0	0	0	0	1	1	1	1	0
ASTERACEAE	Helianthus annuus L. subsp. annuus				0	0	0	0	0	0	0	0	0	0	0	0
ASTERACEAE	Matricaria recutita		Manzanilla	N	1	1	1	0	0	0	0	0	0	0	0	0
ASTERACEAE	Mikania cordifolia				0	0	0	0	0	0	0	0	0	0	0	0
ASTERACEAE	Parthenium hysterophorus				0	0	0	0	0	0	0	0	0	0	0	0
ASTERACEAE	Pluchea carolinensis				0	0	0	0	0	0	0	0	0	0	0	0
ASTERACEAE	Pluchea salicifolia				0	0	0	0	0	0	0	0	0	0	0	0
ASTERACEAE	Roldana aschenborniana				0	0	0	0	0	0	0	0	0	0	0	0
ASTERACEAE	Verbesina persicifolia		Hierba del toro	N	0	0	1	0	0	0	0	0	0	0	0	0
ASTERACEAE	Eupatorium mairetianum			N	0	0	1	1	1	1	1	1	0	0	0	0
ASTERACEAE	Eupatorium perornatum			N	0	0	1	0	0	0	0	0	0	0	0	0
ASTERACEAE	Tithonia longiridiata (Bertol) S.F Blake			N	1	0	0	0	0	0	0	0	0	1	1	1
ASTERACEAE	Koanophyllum sp			N
ASTERACEAE	Parthenium hysterophorus		Haway	N
ASTERACEAE	Pluchea sp			N
ASTERACEAE	Trixis inula		Sak tah
ASTERACEAE	Vernonia sp
ASTERACEAE	Ageratina pichinchensis		Manrubio	N	1	1	0	0	0	0	0	0	0	0	0	0
ASTERACEAE	Cirsium subcoriaceum		Cardo	N	1	1	1	1	0	0	0	0	0	0	1	1
ASTERACEAE	Roldana angulifolia			N	1	0	0	0	0	0	0	0	0	0	0	1
ASTERACEAE	Simsia amplexicaulis		Acahualillo	N	0	0	0	0	0	0	0	1	1	1	0	0
ASTERACEAE	Simsia lagasciformis		Acahualillo tropical	N	0	0	0	1	1	1	0	0	0	0	0	0
BASELLACEAE	Anredera vesicaria		Hierba de la difunta	NP	0	0	0	0	0	0	0	1	1	0	0	0
BEGONIACEAE	Begonia gracillis		Ala de angel	N	0	0	0	0	0	1	1	1	1	1	1	0
BETULACEAE	Alnus acuminata	Pino-encino, Bosque de galeria	Aile	P	0	0	0	0	1	1	0	0	0	0	0	0
BETULACEAE	Alnus jorullensis	Pino-encino, Bosque de abies	Aile	P	1	1	0	0	0	0	0	0	0	0	1	1
BIGNONIACEAE	Astianthus viminalis		Sauce, palo de agua	N	0	0	1	1	1	0	0	0	0	0	0	0
BIGNONIACEAE	Crescentia alata		Guaje cirial	N	1	1	1	1	1	1	1	1	1	1	1	1
BIGNONIACEAE	Cresentia alata		Cirian	N	0	0	0	0	0	0	0	0	1	1	1	0
BIGNONIACEAE	Cresentia cujete			N	0	0	0	0	0	1	1	0	0	0	0	0
BIGNONIACEAE	Cydista aequinoctialis		Cebollin	N	0	0	1	1	0	0	0	0	0	0	0	0
BIGNONIACEAE	Cydonia oblonga		Membrillo	N	0	1	1	1	0	0	0	0	0	0	0	0
BIGNONIACEAE	Amphilophium crucigerum		Lengua de vaca	NP	1	1	1	1	0	0	0	0	0	0	0	0
BIGNONIACEAE	Amphilophium laxiflorum			P	1	1	1	1	1	1	1	1	1	1	1	1
BIGNONIACEAE	Pyrostegia venusta		Llamarada	P	0	1	1	0	0	0	0	0	0	0	0	0
BIGNONIACEAE	Jacaranda mimosifolia			N	0	1	1	1	0	0	0	0	0	0	0	0
BIGNONIACEAE	Jacaratia mexicana	BTS	Bonete	N	0	0	0	0	0	0	0	0	1	1	1	1
BIGNONIACEAE	Parmentiera aculeata	BTS	Chote, pepino de arbol	N	0	0	0	0	1	1	1	1	1	1	1	0
BIGNONIACEAE	Pithecoctenium crucigerum			N	0	0	0	0	1	1	1	1	0	0	0	0
BIGNONIACEAE	Spathodea campanulata		Llama de bosque	N	0	0	1	1	1	1	1	1	1	1	1	1
BIGNONIACEAE	Tabebuia donnel-smithii		Primavera	N	0	0	1	1	1	0	0	0	0	0	0	0
BIGNONIACEAE	Tabebuia rosea		Palo de rosa	N	0	1	1	1	1	0	0	0	0	0	0	0
BIGNONIACEAE	Tecoma stans	BTS, Matorral xerofilo	Tronadora	N	1	1	1	1	1	1	1	1	1	1	1	1
BIXACEAE	Cochlospermun vitifolium	BTS, Bosque tropical perenifolio	Panicua	N	1	1	1	1	0	0	0	0	0	0	0	1
BIXACEAE	Bixa orellana		Achiote	P	0	0	0	0	0	0	0	1	1	1	1	0
BORAGINACEAE	Bourreria andrieuxii	BTS, Pino-encino		N	0	0	0	0	0	0	1	1	1	0	0	0
BORAGINACEAE	Cordia alliadora		Aguardientillo	N	0	0	0	0	0	1	1	1	1	1	0	0
BORAGINACEAE	Cordia dentata		Mantequilla	N	0	0	0	0	0	1	1	1	1	1	0	0
BORAGINACEAE	Cordia dentata Poir.		Baboso	N	1	1	1	1	0	0	0	0	0	0	0	0
BORAGINACEAE	Cordia elaeagnoides	BTS, Selva mediana	Baracino	N	0	0	0	0	0	0	0	0	1	1	1	1
BORAGINACEAE	Cordia seleriana	BTS	Cola de iguana	N	0	0	0	1	1	1	0	0	0	0	0	0
BORAGINACEAE	Ehretia anacua	BTS, Selva mediana	Anacua	N	1	1	1	1	1	0	0	0	0	0	0	1
BORAGINACEAE	Ehretia tinifolia	BTS	Mandimbo	N	0	0	0	1	1	0	0	0	0	0	0	0
BORAGINACEAE	Heliotropium angiospermum Murray	BTS	Alacrancillo	N	0	0	1	1	1	1	1	1	0	0	0	0
BORAGINACEAE	Heliotropium calcicola			N	0	0	0	1	1	1	0	0	0	0	0	0
BORAGINACEAE	Borago officinalis		Borraja	P	0	0	0	0	0	0	1	1	1	1	0	0
BORAGINACEAE	Cordia boissieri	BTS	Anacahuita	NP	1	1	1	1	1	1	1	1	1	1	1	1
BORAGINACEAE	Cordia boissieri		Anacahuita	NP	1	1	1	1	1	1	1	1	1	1	1	1
BORAGINACEAE	Cordia dodecandra	BTS, Selva mediana		P	0	1	1	0	0	0	0	0	0	0	0	0
BORAGINACEAE	Phacelia platycarpa		Hierba del jicote	P	0	0	0	0	1	1	1	0	0	0	0	0
BORAGINACEAE	Bourreria pulchra		Bakal che	N
BORAGINACEAE	Cordia gerascanthus		Anacahuita	N
BORAGINACEAE	Tournefortia gnaphalodes		Sikimay	N
BRASSICACEAE	Eruca sativa	Pino-encino, matorral subtropical	Rucola silvestre	N	0	0	0	0	0	0	0	0	0	1	1	1
BRASSICACEAE	Brasica napus		Nabo	NP	0	0	1	0	0	1	0	0	1	0	0	0
BRASSICACEAE	Brassica campestris			NP	0	0	0	1	1	1	1	1	1	1	0	0
BRASSICACEAE	Raphanus raphanistrum		Saramago	NP	0	0	0	0	0	0	1	1	1	0	0	0
BRASSICACEAE	Reseda luteola		Gualda	N	1	1	1	1	0	0	0	0	0	1	1	1
BROMELIACEAE	Hechtia glomerata		Huapilla	N	0	0	0	1	1	0	0	0	0	0	0	0
BROMELIACEAE	Bromelia pinguin		Huapilla	NP	1	1	1	0	0	0	0	0	0	0	0	0
BURSERACEAE	Bursera fagaroides	Matorral xerofilo, BTS	Cuajilote	N	0	0	0	0	1	1	0	0	0	0	0	0
BURSERACEAE	Bursera galeottiana	Matorral xerofilo	Xixote	N	0	0	0	0	1	1	0	0	0	0	0	0
BURSERACEAE	Bursera grandifolia	BTS, Selva mediana	Chicopum	N	0	0	0	0	0	1	1	1	1	0	0	0
BURSERACEAE	Bursera instabilis	BTS		N	0	0	0	0	1	1	0	0	0	0	0	0
BURSERACEAE	Bursera palmeri	Matorral xerofilo		N	0	0	0	0	0	1	1	0	0	0	0	0
BURSERACEAE	Bursera penicillata			N	0	0	0	0	0	0	0	0	0	0	0	0
BURSERACEAE	Bursera simaruba		Cuajilote	N	0	1	1	1	1	0	0	0	0	0	0	0
BURSERACEAE	Bursera excelsa	BTS, Selva mediana	Copal	P	0	1	1	1	1	0	0	0	0	0	0	0
BURSERACEAE	Bursera cuneata		Copalillo	N	0	0	1	1	1	0	0	0	0	0	0	0
CACTACEAE	Epiphyllum oxypetalum		Estrella de oro	N	1	1	1	0	0	0	0	0	0	0	0	1
CACTACEAE	Coryphantha erecta	Matorral xerofilo		P	0	0	0	1	1	1	1	0	0	0	0	0
CACTACEAE	Cylindropuntia imbricata	Matorral xerofilo, pastizales	Cardon	NP	0	0	0	0	0	1	1	0	0	0	0	0
CACTACEAE	Cylindropuntia leptocaulis		Tasajillo	NP	0	1	1	1	1	0	0	0	0	0	0	0
CACTACEAE	Ferocactus histrix	Matorral xerofilo		P	0	0	1	1	0	0	0	0	0	0	0	0
CACTACEAE	Ferocactus latispinus	Matorral xerofilo, pastizales		P	0	0	0	1	0	0	0	0	0	0	0	0
CACTACEAE	Isolatocereus dumortieri	BTS, Matorral xerofilo		NP	0	0	1	1	1	1	0	0	0	0	0	0
CACTACEAE	Myrtillocactus geometrizans		Garambullo	NP	0	1	1	0	0	0	0	0	0	0	0	0
CACTACEAE	Nopalea karwinskiana	BTS, Pino-encino	Lengua de vaca	NP	1	1	1	1	1	0	0	0	0	0	0	0
CACTACEAE	Opuntia chavena			NP	0	0	1	1	1	1	0	0	0	0	0	0
CACTACEAE	Opuntia cochenillifera		Lengua de vaca	NP	0	0	1	1	1	1	1	0	0	0	0	0
CACTACEAE	Opuntia elizondoana			NP	1	1	1	1	1	0	0	0	0	0	0	0
CACTACEAE	Opuntia engelmannii	Matorral xerofilo	Nopal	NP	0	1	1	1	1	1	0	0	0	0	0	0
CACTACEAE	Opuntia exelsa			NP	0	0	0	1	1	0	0	0	0	0	0	0
CACTACEAE	Opuntia ficus-indica			NP	0	0	1	1	1	1	0	0	0	0	0	0
CACTACEAE	Opuntia fuliginosa		Nopal	P	1	1	0	0	0	0	0	0	0	0	1	1
CACTACEAE	Opuntia heliabravoana			NP	0	0	1	1	1	0	0	0	0	0	0	0
CACTACEAE	Opuntia leptocaulis	Matorral xerofilo	Tasajo	NP	0	0	0	1	1	1	0	0	0	0	0	0
CACTACEAE	Opuntia matudae			NP	0	0	0	1	1	1	0	0	0	0	0	0
CACTACEAE	Opuntia oligocanta			NP	0	0	1	1	1	1	1	0	0	0	0	0
CACTACEAE	Opuntia robusta	Matorral xerofilo, bosque pino-encino	Camuesa	NP	0	0	0	1	1	0	0	0	0	0	0	0
CACTACEAE	Opuntia tomentosa	Matorral xerofilo, pastizales	Chamacuero	NP	0	0	0	1	1	1	0	0	0	0	0	0
CACTACEAE	Pachycereus marginatus			NP	0	1	0	0	0	0	0	0	0	0	0	0
CACTACEAE	Stenocereus griseus		Pitayo	P	1	0	1	0	0	0	0	0	0	0	0	0
CACTACEAE	Stenocereus standleyi	BTS, Matorral xerofilo		NP	0	0	0	0	0	0	0	0	0	0	1	1
CACTACEAE	Myrtillocactus geometrizans		Garambullo	NP	1	1	1	0	0	0	0	0	0	0	0	1
CACTACEAE	Pachycereus marginatus Rose		Órgano	N	1	1	0	0	0	0	0	0	0	0	0	1
CACTACEAE	Pereskiopsis aquosa	BTS, Matorral xerofilo		N	0	0	0	0	1	1	1	0	0	0	0	0
CAMPANULACEAE	Lobelia fenestralis		Cola de zorra	P	0	0	0	0	0	1	1	1	1	1	0	0
CANNABACEAE	Celtis iguanaea	Selva mediana, pino-encino,	Garabato	N	0	1	1	1	1	1	0	0	0	0	0	0
CANNABACEAE	Celtis pallida	Matorral xerofilo, pino-encino	Granjeno	N	1	1	1	1	1	1	0	0	0	0	0	0
CANNABACEAE	Trema micrantha	Pino-encino, BTS, Selva mediana, Selva alta perenifolia	Capul	NP	0	0	1	1	1	1	1	1	1	1	1	0
CANNACEAE	Canna indica		Platanillo	NP	1	1	1	1	1	1	1	1	1	1	1	1
CANNACEAE	Canna glauca		Chancle	N	1	1	1	1	1	1	1	1	1	1	1	1
CAPPARACEAE	Quadrella incana		Vara blanca	NP	0	0	1	1	1	1	1	1	0	0	0	0
CARICACEAE	Carica papaya		Papaya	N	0	1	1	1	1	1	1	1	1	0	0	0
CARICACEAE	Jarilla heterophylla		Jarilla	NP	1	1	0	0	0	0	0	0	0	0	0	0
CARYOPHYLLACEAE	Drymaria cordata			P	0	0	0	0	0	0	1	1	1	1	0	0
CLETHRACEAE	Clethra mexicana			NP	0	0	0	0	0	1	1	0	0	0	1	1
COMBRETACEAE	Combretum farinosum	BTS		N	1	0	0	0	0	0	0	0	0	1	1	1
COMBRETACEAE	Laguncularia racemosa	Manglares	Mangle blanco	N	0	0	0	0	1	1	0	0	0	0	0	0
COMBRETACEAE	Conocarpus erectus	Manglares	Mangle botoncillo	NP	1	1	1	1	1	1	1	1	1	1	1	1
COMBRETACEAE	Terminalia cattapa		Almendro	N	0	0	1	1	1	1	0	0	0	0	0	0
COMBRETACEAE	Bucida buceras		Pukte	N
COMMELINACEAE	Commelina erecta	BTS, Selva mediana, pino encino, matorral xerofilo	Hierba del pollo	NP	1	1	1	1	1	1	1	1	0	0	0	0
CONVOLVULACEAE	Evolvulus alsinoides		Ojo de víbora	N	0	0	0	0	0	0	0	0	0	0	1	0
CONVOLVULACEAE	Ipomoea batatas		Frijolillo	N	0	1	1	1	1	0	0	0	0	0	0	0
CONVOLVULACEAE	Ipomoea carnea subsp. fistulosa (Mart. ex Choisy) D.F. Austin		Mañanita	N	1	1	1	1	1	1	1	1	1	1	1	1
CONVOLVULACEAE	Ipomoea murucoides	BTS, Matorral xerofilo	Cazahuate	N	1	1	0	0	0	0	0	0	0	1	1	1
CONVOLVULACEAE	Ipomoea pauciflora		Cazahuate	N	0	0	0	0	0	0	0	0	0	1	1	1
CONVOLVULACEAE	Jacquemontia oaxacana f.		Campanita azul	N	0	0	0	0	0	0	0	1	1	0	0	0
CONVOLVULACEAE	Jacquemontia pentantha		Campanita azul	N	0	0	0	0	0	0	0	1	1	0	0	0
CONVOLVULACEAE	Ipomoea arborescens	BTS, Matorral xerofilo	Cazahuate, Palo bobo	NP	1	1	0	0	0	0	0	0	0	1	1	1
CONVOLVULACEAE	Ipomoea orizabensis		Trompetilla	NP	0	0	0	0	1	1	1	1	1	0	0	0
CONVOLVULACEAE	Ipomoea pes-caprae	Dunas costeras	Bejuco de playa	P	1	1	0	0	0	0	1	1	1	1	1	1
CONVOLVULACEAE	Operculina pinnatifida	BTS	Gallinita, pata de gallo	N	0	0	0	1	1	1	1	1	1	0	0	0
CONVOLVULACEAE	Ipomoea triloba	BTS	Amole	NP	1	0	0	0	0	0	0	0	0	1	1	1
CONVOLVULACEAE	Jacquemontia nodiflora	BTS	Campanita	NP	1	0	0	0	0	0	0	1	1	1	1	1
CONVOLVULACEAE	Turbina corymbosa			N	1	0	0	0	0	0	0	0	1	1	1	1
CONVOLVULACEAE	Ipomoea carnea	BTS	Campanita	N	1	1	1	1	1	1	1	1	1	1	1	1
CONVOLVULACEAE	Jacquemontia oaxacana	BTS, Selva mediana		N	0	0	0	0	0	0	0	0	0	1	1	0
CORNACEAE	Cornus disciflora	Pino-encino	Botoncillo	N	1	0	0	0	0	0	0	0	0	0	1	1
CUCURBITACEAE	Cucurbita pepo		Calabaza	N	0	0	0	0	0	1	1	1	1	1	1	0
CUCURBITACEAE	Cyclanthera tamnoides	Pino-encino, BTS	Chayotillo	N	0	0	1	1	1	1	0	0	0	0	0	0
CUCURBITACEAE	Luffa aegyptiaca		Estropajo	N	0	0	0	0	0	0	0	1	0	0	0	0
CUCURBITACEAE	Citrullus lanatus		Sandía	NP	0	0	1	1	1	1	1	1	1	1	1	0
CUCURBITACEAE	Cucumis melo		Melón	NP	1	1	0	0	0	1	0	1	1	0	0	0
CUCURBITACEAE	Cucumis sativus		Pepino	P	1	1	0	0	0	0	0	0	0	0	1	1
CUCURBITACEAE	Cucurbita maxima		Calabaza de castilla	NP	0	0	1	1	1	1	0	0	0	0	0	0
CUCURBITACEAE	Echinopepon milleflorus	Pino-encino	Chayotillo	NP	0	0	0	0	0	0	1	1	1	1	1	1
CUCURBITACEAE	Momordica charantia	BTS	Guadalupana, cundeamor	NP	1	1	1	1	1	1	1	1	1	1	1	1
CUCURBITACEAE	Sechium edule		Chayote	NP	1	1	1	1	1	1	1	1	1	1	1	1
CUCURBITACEAE	Sicyos microphyllus		Chayotillo	P	0	0	0	0	0	1	1	1	1	0	0	0
CUCURBITACEAE	Luffa cylindrica		Estropajo		1	1	1	1	1	1	1	1	1	1	1	1
CUPRESACEAE	Taxodium mucronatum		Sabino	N	0	0	0	0	0	1	1	1	1	0	0	0
EBENACEAE	Diospyros palmeri		Chapote	N	1	0	0	0	0	0	1	1	1	0	0	0
EBENACEAE	Diospyros texana		Chapote prieto	N	1	0	0	0	0	0	0	0	0	1	1	1
ERICACEAE	Arbutus xalapensis		Madroño	P	1	0	0	0	0	0	0	0	0	0	1	1
ERICACEAE	Gaultheria acuminata			N	0	0	1	1	0	0	0	0	0	0	0	0
EUPHORBIACEAE	Croton draco	BTS	Sangre de perro	N	1	1	1	0	0	0	0	0	0	0	1	1
EUPHORBIACEAE	Euphorbia heterophylla		Contrahierba	N	0	0	1	1	1	1	1	1	0	0	0	0
EUPHORBIACEAE	Cnidoscolus multilobus	Selva alta perenifolia, bosque mesofilo de montaña	Mala mujer, Chaya de monte	NP	1	1	1	1	1	1	0	0	0	0	0	1
EUPHORBIACEAE	Croton adspersus			P	0	0	0	0	1	1	1	1	0	0	0	0
EUPHORBIACEAE	Croton argenteus		Puntilla	NP	0	1	0	0	1	0	0	0	0	0	0	0
EUPHORBIACEAE	Croton cortesianus		Palillo	P	0	0	0	1	0	0	0	0	0	0	0	0
EUPHORBIACEAE	Croton niveus		Olivo	NP	1	1	1	1	1	1	0	0	0	0	0	0
EUPHORBIACEAE	Croton punctatus		Hierba del jabalí	NP	1	1	1	1	1	1	1	1	1	1	1	1
EUPHORBIACEAE	Croton reflexifolius	BTS	Matilla, Vara blanca	NP	0	0	1	1	1	1	1	1	1	0	0	0
EUPHORBIACEAE	Jatropha dioica		Sangre de drago	NP	0	0	0	0	1	1	0	0	0	0	0	0
EUPHORBIACEAE	Ricinus communis	Pino-encino, matorral subtropical	Higuerilla	NP	1	0	1	1	1	0	0	0	0	0	0	0
FABACEAE	Apoplanesia paniculata	BTS	Cuajilote	N	0	0	0	0	0	1	1	1	1	1	0	0
FABACEAE	Bauhinia divaricata	BTS	Pata de cabra	N	1	1	1	1	1	1	1	1	1	0	0	1
FABACEAE	Caesalpinia coriaria	BTS	Cascalote	N	0	0	0	0	0	0	0	0	1	1	0	0
FABACEAE	Caesalpinia eriostachys	BTS	Ediondillo	N	0	0	1	1	0	0	0	0	0	0	0	0
FABACEAE	Caesalpinia mexicana A. Gray		Hierba del potro	N	1	1	1	1	1	1	1	1	1	1	1	1
FABACEAE	Caesalpinia platyloba	BTS,	Alejo	N	0	0	0	1	1	1	1	0	0	0	0	0
FABACEAE	Caesalpinia sclerocarpa	BTS	Ébano	N	0	0	0	0	0	0	1	1	1	0	0	0
FABACEAE	Calliandra houstoniana	BTS, Pino-encino		N	0	0	0	0	0	0	1	1	1	1	1	1
FABACEAE	Calliandra humilis	Pino-encino		N	0	0	0	0	0	0	1	1	1	1	0	0
FABACEAE	Cicer arietinum		Garbanzo	N	1	1	0	0	0	0	0	0	0	0	1	1
FABACEAE	Crotalaria longirostrata	Pino-encino	Sonajilla	N	0	0	0	0	0	0	0	1	1	1	1	0
FABACEAE	Dalbergia congestiflora	BTS	Granadillo	N	0	1	1	0	0	0	0	0	0	0	0	0
FABACEAE	Dalbergia glabra	Selva mediana, Selva alta perenifolia		N	0	0	1	1	1	0	0	0	0	0	0	0
FABACEAE	Dalea greggii A. Gray		Oreganillo	N	0	0	0	0	0	0	0	1	0	0	0	1
FABACEAE	Dalea reclinata	Pino-Encino		N	0	0	0	0	0	0	0	1	1	1	1	1
FABACEAE	Delonix regia		Framboyán	N	1	1	1	1	1	1	1	1	0	0	0	0
FABACEAE	Diphysa floribunda	BTS, Selva perenifolia	Flor de gallito	N	1	1	1	0	0	0	0	0	0	0	0	1
FABACEAE	Ebenopsis ebano		Ébano	N	0	0	1	0	1	0	0	1	1	0	0	0
FABACEAE	Enterolobium cyclocarpum		Parota	N	0	0	0	1	1	1	0	0	0	0	0	0
FABACEAE	Eysenhardtia texana		Vara dulce	N	0	0	1	1	1	1	1	0	0	0	0	0
FABACEAE	Havardia pallens		Tenaza	N	0	0	1	1	1	1	0	0	0	0	0	0
FABACEAE	Hymenaea courbaril	Bosque de galeria, selva mediana	Cuapinol	N	1	1	1	1	1	1	0	0	0	0	1	1
FABACEAE	Inga hintonii		Jacaniquil	N	0	0	1	1	1	0	0	0	0	0	0	0
FABACEAE	Inga oerstediana	Selva mediana, Selva alta perenifolia		N	0	0	1	1	0	0	0	0	0	0	0	0
FABACEAE	Inga paterno	Selva mediana, Selva alta perenifolia	Jinicuil	N	0	0	1	1	1	0	0	0	0	0	0	0
FABACEAE	Inga pavoniana	Selva mediana, Selva alta perenifolia	Jinicuil	N	0	0	1	1	0	0	0	0	0	0	0	0
FABACEAE	Inga punctata	Selva mediana, Selva alta perenifolia		N	0	0	1	0	0	0	0	0	0	0	0	0
FABACEAE	Lonchocarpus rugosus	BTS, Selva mediana	Matabuey	N	0	0	0	1	1	0	0	0	0	0	0	0
FABACEAE	Lysiloma acapulcensis	BTS, Selva mediana		N	0	1	1	1	1	0	0	0	0	0	0	0
FABACEAE	Lysiloma divaricatum		Rajador	N	0	0	1	1	1	1	0	0	0	0	0	0
FABACEAE	Lysiloma microphyllum	BTS, Matorral xerofilo	Guaje	N	0	0	0	0	1	1	1	0	0	0	0	0
FABACEAE	Macroptilium gibbosifolium	Pino-encino, pastizales	Jicama de monte	N	0	0	1	1	1	1	1	1	1	1	0	0
FABACEAE	Nissolia fruticosa	BTS	Bejuco	N	1	1	0	0	0	0	1	1	1	1	1	1
FABACEAE	Parkinsonia texana var. macra		Palo verde	N	1	1	0	0	0	0	0	0	0	0	0	0
FABACEAE	Parkinsonia aculeata		Retama, palo verde	N	1	1	1	1	0	0	0	0	0	0	0	1
FABACEAE	Piscidia carthagenensis	Selva mediana	Alejo	N	0	0	1	1	1	0	0	0	0	0	0	0
FABACEAE	Piscidia piscipula	BTS, Selva mediana	Chijol, Jacumi	N	0	1	1	1	1	1	0	0	0	0	0	0
FABACEAE	Pithecellobium arboreum	BTS, Selva mediana		N	0	0	0	1	1	1	0	0	0	0	0	0
FABACEAE	Acacia angustissima	BTS, Matorral xerofilo	Barba de chivo, Guajillo	NP	0	0	0	0	1	1	1	1	1	0	0	0
FABACEAE	Acacia cochliacantha	BTS, Matorral xerofilo	Cubata	P	0	0	0	0	0	0	1	1	1	1	0	0
FABACEAE	Acacia constricta		Huizachillo	P	0	0	0	1	1	0	0	0	0	0	0	0
FABACEAE	Acacia farnesiana		Huizache, Palo de arco	P	0	0	1	1	1	0	0	0	0	0	0	0
FABACEAE	Acacia hindsii	BTS	Cornezuelo	NP	1	1	1	1	1	1	0	0	0	0	0	0
FABACEAE	Acacia milleriana	BTS		NP	0	0	1	1	1	1	0	0	0	0	0	0
FABACEAE	Acacia pennatula		Tepame	P	0	0	1	1	1	1	0	0	0	0	0	0
FABACEAE	Acacia rigidula		Huizache	P	1	0	0	0	0	0	0	0	0	0	0	1
FABACEAE	Acacia schaffneri		Huizache chino	P	1	0	0	0	0	0	0	0	0	0	0	1
FABACEAE	Aeschynomene americana			NP	0	0	0	0	0	0	0	0	1	1	0	0
FABACEAE	Caesalpinia pulcherrima	BTS	Tabachin	P	0	0	1	1	1	1	0	0	0	0	0	0
FABACEAE	Canavalia villosa	Pino-encino, BTS	Frijolillo	NP	0	0	0	1	1	1	1	1	1	0	0	0
FABACEAE	Cicer arietinum		Garbanzo	N	0	0	0	0	0	0	0	0	1	1	1	1
FABACEAE	Conzattia multiflora		Palo blanco	NP	0	0	0	1	1	1	0	0	0	0	0	0
FABACEAE	Dalea bicolor		escobilla	NP	0	0	0	0	0	0	0	1	1	0	0	0
FABACEAE	Dalea lutea		Pinito	P	0	0	0	0	0	0	0	1	0	0	0	1
FABACEAE	Rhynchosia minima	BTS	Frijolillo	N	0	0	0	0	0	0	0	0	0	0	0	1
FABACEAE	Erythrina americana	BTS, Matorral xerofilo	Colorin	NP	0	0	0	1	1	0	0	0	0	0	0	0
FABACEAE	Erythrina breviflora		Frijol de coyote	P	0	0	0	0	0	1	1	1	0	0	0	0
FABACEAE	Erythrina herbacea		Colorín	NP	1	1	1	1	0	0	0	0	0	0	0	0
FABACEAE	Erythrina lanata	BTS, Pino-encino	Colorin	NP	1	1	1	0	0	0	0	0	0	0	0	0
FABACEAE	Eysenhardtia platycarpa	BTS, Pino-encino	Palo dulce	NP	0	0	0	0	0	0	0	0	0	1	1	1
FABACEAE	Eysenhardtia polystachya	Matorral xerofilo, pino-encino	Vara dulce	NP	0	0	1	1	1	1	1	1	0	0	0	0
FABACEAE	Eysenhardtia punctata	BTS, Pino-encino	Palo dulce	NP	0	0	0	0	0	1	1	1	1	0	0	0
FABACEAE	Gliricidia sepium		Palo de sol, Cacahuananche	NP	1	1	1	1	1	0	0	0	1	1	1	1
FABACEAE	Haematoxylon brasiletto	BTS	Palo de brasil	NP	0	1	1	0	0	0	0	0	0	0	0	0
FABACEAE	Inga jinicuil			NP	1	1	0	0	0	0	0	0	0	0	0	0
FABACEAE	Inga laurina	Selva mediana, pino-encino,		NP	0	0	1	1	1	1	0	0	0	0	0	0
FABACEAE	Inga vera		Aguatope	NP	1	1	0	0	0	0	0	0	0	0	0	1
FABACEAE	Senna atomaria	BTS	Palo de zorrillo	N	0	1	1	1	1	1	1	0	0	0	0	0
FABACEAE	Senna alata	BTS		N	0	0	0	0	0	0	0	0	0	0	0	0
FABACEAE	Senna nicaraguensis	BTS, Selva mediana		N	0	0	0	0	0	0	0	0	0	0	1	1
FABACEAE	Leucaena esculenta	BTS, Pino-encino	Guaje colorado	NP	1	0	0	0	0	0	1	1	1	1	1	1
FABACEAE	Leucaena lanceolata	BTS, Matorral xerofilo	Gauje	P	1	0	0	0	0	0	0	0	1	1	1	1
FABACEAE	Leucaena leucocephala	BTS	Guaje blanco	NP	1	1	1	1	1	1	0	0	0	0	0	0
FABACEAE	Leucaena macrophylla	BTS	Guaje	NP	0	0	1	1	1	0	0	0	0	0	0	0
FABACEAE	Lysiloma microphylla	BTS, Matorral xerofilo	Tepeguaje	NP	0	0	0	0	0	0	1	1	1	0	0	0
FABACEAE	Marina nutans			P	0	0	0	0	0	0	0	1	1	0	0	0
FABACEAE	Medicado sativa		Alfalfa	P	1	1	1	1	1	1	1	1	1	1	1	1
FABACEAE	Mimosa albida	Pino-encino	Dormilona	NP	0	0	0	0	0	0	0	1	1	1	1	0
FABACEAE	Mimosa biuncifera		Uña de gato	P	0	1	1	1	1	1	1	0	0	0	0	0
FABACEAE	Mimosa diplotricha		Sierrilla	P	1	1	1	1	0	0	0	0	0	0	0	0
FABACEAE	Stizolobium pruriens		Picapica	N	0	0	0	0	0	0	0	1	0	0	0	0
FABACEAE	Mimosa monancistra		Charrasquillo, uña de gato	NP	0	0	1	1	1	1	0	0	0	0	0	0
FABACEAE	Mimosa pigra		Choveno	P	0	1	1	1	1	1	1	0	0	0	0	0
FABACEAE	Tamarindus indica		Tamarindo	N	1	1	1	1	1	1	1	1	1	1	1	1
FABACEAE	Mimosa pudica	BTS, Pino-encino	Vergonzosa, dormilona	NP	0	0	1	1	1	1	1	1	1	0	0	0
FABACEAE	Mimosa tenuiflora	BTS	Tepescohuite	NP	1	1	0	0	0	0	0	0	0	0	0	0
FABACEAE	Phaseolus leptostachyus			P	0	0	0	0	0	1	1	1	0	0	0	0
FABACEAE	Phaseolus vulgaris		Frijol	N	0	1	1	1	0	0	0	0	0	0	0	0
FABACEAE	Phaseolus lunatus	BTS, Selva perenifolia	Frijol lima	NP	1	1	1	1	0	0	0	0	0	0	0	0
FABACEAE	Pithecellobium dulce		Guamúchil	NP	1	1	1	1	0	0	0	0	1	1	1	1
FABACEAE	Pithecellobium unguis-cati	BTS, Selva mediana	Coralillo	NP	0	0	0	0	0	0	0	0	1	1	1	1
FABACEAE	Prosopis glandulosa	Matorral xerofilo	Mezquite	NP	1	1	1	0	0	0	0	0	0	0	0	0
FABACEAE	Prosopis juliflora	Matorral xerofilo	Mezquite	NP	0	0	1	1	0	0	0	0	0	0	0	0
FABACEAE	Prosopis laevigata	Matorral xerofilo	Mezquite	NP	1	1	1	1	1	0	0	0	0	0	0	0
FABACEAE	Prosopis tamaulipana		Mezquite	NP	1	0	0	0	0	0	0	0	0	0	0	1
FABACEAE	Senna racemosa		Retama	P	0	0	0	0	0	0	0	0	0	0	0	1
FABACEAE	Trifolium mexicanum			P	0	0	0	0	1	1	1	1	0	0	0	0
FABACEAE	Trifolium repens		Trebol	NP	1	1	1	1	1	1	1	1	1	1	1	1
FABACEAE	Vicia sativa		Janamargo	P	1	1	1	0	0	0	0	0	0	0	0	0
FABACEAE	Dalea bicolor		Engordacabra	NP	0	0	0	1	1	1	0	0	0	0	0	0
FABACEAE	Mimosa monancistra		Garabatillo	NP	0	0	1	1	1	1	1	1	1	0	0	0
FABACEAE	Mimosa aculeaticarpa		Gatuño	NP	0	1	1	1	1	1	1	1	1	0	0	0
FABACEAE	Albizia occidentalis		Palo blanco	N	0	1	1	0	0	0	0	0	0	0	0	0
FABACEAE	Lysiloma microhyllum		Palo prieto	N	0	0	0	1	1	1	0	0	0	0	0	0
FABACEAE	Lysiloma acapulcensis		Tepehuaje	NP	1	1	1	0	0	0	0	0	0	0	0	1
FABACEAE	Acacia angustissima		Timbre	NP	0	0	0	0	1	1	1	1	0	0	0	0
FABACEAE	Phaseolus vulgaris		Frijol	N	1	1	1	1	1	1	1	1	1	1	1	1
FABACEAE	Lonchocarpus santarosanus	Selva alta perennifolia	Chaperno blanco	N	0	0	0	0	0	0	0	0	1	1	1	0
FABACEAE	Leucaena pulverulenta		Guaje	N	1	1	1	1	0	0	0	0	0	0	0	0
FAGACEAE	Quercus polymorpha		Encino	N	1	1	1	1	0	0	0	0	0	0	0	0
FAGACEAE	Quercus sp	Pino-encino	Encino	P	0	0	0	0	0	0	1	1	1	1	1	1
FOUQUIERIACEAE	Fouqueria sp.		Baston del diablo	NP	0	1	1	0	0	0	0	0	0	0	0	0
HYDROPHYLACEAE	Wigandia urens	Pino-encino, BTS, Matorral xerofilo	Ortiga de tierra caliente	NP	1	1	0	0	0	0	0	0	0	0	1	1
IRIDACEAE	Sisyrinchium tenuifolium			P	0	0	0	1	1	1	1	1	1	0	0	0
LAMIACEAE	Callicarpa acuminata	Selva alta perenifolia	Uvilla	N	0	1	1	1	1	1	1	0	0	0	0	0
LAMIACEAE	Hyptis albida		Salvia	N	0	1	1	1	1	1	0	0	0	0	0	0
LAMIACEAE	Hyptis suaveolens	BTS	Chan	N	1	1	0	0	0	0	0	0	1	1	1	1
LAMIACEAE	Salvia ballotiflora		Santa Isabel	N	1	0	0	0	1	1	0	0	0	0	0	0
LAMIACEAE	Salvia connivens Epling			N	0	0	0	0	0	1	0	1	1	0	0	0
LAMIACEAE	Salvia elegans	Pino-encino		N	0	1	1	1	1	1	1	1	1	0	0	0
LAMIACEAE	Salvia hirsuta	Pino-encino		N	0	0	0	0	0	1	1	1	1	1	0	0
LAMIACEAE	Salvia lavanduloides	Pino-encino, mesofilo de montaña	Chia	N	1	0	0	0	0	0	0	0	0	1	1	1
LAMIACEAE	Salvia melissodora	Pino-encino		N	0	0	0	0	0	0	0	1	1	1	1	1
LAMIACEAE	Salvia mexicana	Pino-encino, pastizales	Tlacote	N	1	1	1	1	1	1	1	1	1	1	1	1
LAMIACEAE	Salvia sp.			N	1	1	1	1	1	1	1	1	1	1	1	1
LAMIACEAE	Stachys coccinea	Pino-encino		N	0	0	0	0	0	0	0	0	0	1	1	1
LAMIACEAE	Vitex mollis		Atuto	N	0	1	1	1	1	0	0	0	0	0	0	0
LAMIACEAE	Vitex negundo		Árbol de la miel	N	1	1	1	1	1	1	1	1	1	1	1	1
LAMIACEAE	Hyptis mutabilis		Yerba del lucero	P	0	0	0	0	0	1	1	1	1	1	0	0
LAMIACEAE	Leonotis nepetifolia		Betónica	NP	0	0	1	1	1	1	1	1	0	0	0	0
LAMIACEAE	Lepechinia caulescens			P	0	0	0	0	0	1	1	1	1	1	0	0
LAMIACEAE	Marrubium vulgare		Manrubio	NP	1	1	1	1	1	1	1	1	1	1	1	1
LAMIACEAE	Salvia albiflora			NP	0	0	0	0	0	0	0	0	0	0	1	1
LAMIACEAE	Salvia lavanduloides		Chia	NP	0	0	0	0	0	0	0	0	1	1	1	0
LAMIACEAE	Salvia longispicata		Chia	NP	0	0	0	0	0	1	1	1	1	1	0	0
LAMIACEAE	Salvia polystachia		Chia	NP	0	0	0	0	0	1	1	1	1	1	0	0
LAMIACEAE	Stachys keerlii			P	0	0	0	0	0	1	1	1	1	0	0	0
LAMIACEAE	Teucrium cubense		Verbena	NP	1	1	1	1	1	1	1	1	1	1	1	1
LAMIACEAE	Cornutia grandifolia		Lengua de vaca	N	0	0	1	1	1	0	0	0	0	0	0	0
LAMIACEAE	Salvia fluviatilis			N	0	0	0	1	1	0	0	0	0	0	0	0
LAMIACEAE	Salvia purpurea			N	0	0	0	0	0	0	1	1	1	1	1	0
LAURACEAE	Litsea glaucescens		Laurel	N	1	1	1	0	0	0	0	0	0	0	0	1
LAURACEAE	Persea americana		Aguacate	N	1	0	0	0	0	0	0	0	0	0	0	1
LAURACEAE	Nectandra salicifolia		Aguacatillo	NP	1	1	1	1	0	0	0	0	0	0	0	0
LAURACEAE	Persea americana		Aguacate	NP	1	1	0	0	0	0	0	0	0	0	0	0
LAURACEAE	Persea gratissima			P	1	1	0	0	0	0	0	0	0	0	0	0
LINACEAE	Linum usitatissimum		Linaza	N	1	1	1	1	1	1	1	1	1	1	1	1
LOASACEAE	Cevallia sinuata		Ortiguilla ceniza	NP	1	1	1	1	1	1	1	1	1	0	0	1
LORANTHACEAE	Psittacanthus calyculatus	Pino-encino, BTS, Matorral xerofilo	Muerdago	N	0	0	0	0	0	0	1	1	1	1	1	1
LYTHRACEAE	Lagerstroemia indica		Crespón	P	0	0	0	1	0	0	1	0	0	0	0	0
LYTHRACEAE	Lythrum acinifolium			N	0	1	1	0	0	0	0	0	0	0	0	0
MALPIGHIACEAE	Byrsonima crassifolia		Nanche	NP	1	1	1	1	1	0	0	0	0	0	0	0
MALPIGHIACEAE	Malpighia glabra	Selva alta perenifolia	Manzanita	NP	1	1	1	1	1	1	1	1	1	0	0	0
MALVACEAE	Ceiba aesculifolia	BTS	Pochote	N	1	1	0	0	0	0	0	0	0	0	0	1
MALVACEAE	Ceiba pentandra		Ceiba	N	1	1	1	0	0	0	0	0	0	0	0	1
MALVACEAE	Guazuma ulmifolia	BTS, Selva perenifolia	Caulote	N	0	0	0	0	1	1	1	1	1	0	0	0
MALVACEAE	Heliocarpus americanus	Selva alta perenifolia	Majagua	N	0	0	0	0	0	0	0	0	0	0	1	1
MALVACEAE	Heliocarpus appendiculatus	BTS, Selva mediana	Majagua azul, Jonote	N	1	1	1	0	0	0	0	0	0	0	1	1
MALVACEAE	Heliocarpus donnellsmithii	Selva mediana, Selva perenifolia	Corcho	N	1	0	0	0	0	0	0	0	0	0	1	1
MALVACEAE	Malvastrum coromandelianum	Pino-encino, BTS, Pastizales	Huinare	N	0	0	0	0	0	1	1	1	1	1	1	1
MALVACEAE	Pachira quinata		Pochote	N	1	1	1	1	1	0	0	0	0	0	0	0
MALVACEAE	Pseudobombax ellipticum		Pochote	N	1	1	1	1	1	0	0	0	0	0	0	1
MALVACEAE	Sida acuta	BTS	Babosilla	N	0	0	0	0	0	0	0	1	1	1	1	1
MALVACEAE	Sida rhombifolia	BTS, Pino-encino, Pastizales	Tlalamate	N	1	1	1	1	1	1	1	1	1	1	1	1
MALVACEAE	Trichospermum insigne	BTS, sabana		N	0	0	0	0	0	0	0	0	0	1	1	1
MALVACEAE	Trichospermum mexicanum	BTS, Selva mediana	Malacate colorado	N	0	0	0	0	0	0	0	0	0	1	1	1
MALVACEAE	Triumfetta bogotensis	BTS, Pino-encino	Mozote de caballo	N	0	0	0	0	0	0	0	0	0	1	1	1
MALVACEAE	Heliocarpus terebinthinaceus	BTS	Arbol de cuetla	N	0	0	0	0	0	0	0	0	1	1	0	0
MALVACEAE	Tricospermum mexicanum	BTS	Corcho colorado	N	0	0	0	0	0	0	0	1	1	0	0	0
MALVACEAE	Heliocarpus occidentalis	Selva alta perennifolia	Nich-bat	N	0	0	0	0	0	0	0	0	0	1	1	0
MALVACEAE	Abutilon abutiloides		Malva rasposa	P	0	0	0	0	0	0	1	1	0	0	0	0
MALVACEAE	Abutilon trisulcatum	BTS	Chicheques, tronadora	NP	1	1	1	1	1	1	1	1	1	1	1	1
MALVACEAE	Anoda cristata	Pino-encino	Alache	P	0	0	0	0	0	0	0	0	0	1	1	1
MALVACEAE	Gossypium aridum	BTS, Matorral xerofilo	Algodón	NP	1	1	1	0	0	0	0	0	1	1	1	1
MALVACEAE	Gossypium hirsutum		Algodón	NP	1	1	0	0	0	0	1	1	1	1	1	1
MALVACEAE	Kearnemalvastrum lacteum			P	0	0	0	0	0	0	1	1	1	1	0	0
MALVACEAE	Malvastrum americanum		Malva	NP	1	1	1	1	1	1	1	1	1	1	1	1
MALVACEAE	Malvastrum coromandelianum		Malva loca	P	0	0	1	1	1	0	1	1	0	1	1	1
MALVACEAE	Malvaviscus arboreus		Manzanita	NP	1	1	1	1	1	1	1	1	1	1	1	1
MALVACEAE	Melochia pyramidata		Malva	NP	0	1	1	1	1	1	0	1	0	0	0	1
MALVACEAE	Melochia tomentosa		Malva rosa	P	0	1	1	1	1	1	0	0	0	0	1	0
MALVACEAE	Waltheria indica	BTS, Selva mediana, pino encino, matorral xerofilo	Hierba del soldado	NP	1	1	1	1	0	0	0	0	0	1	1	1
MELASTOMATACEAE	Conostegia xalapensis	Selva mediana, pino-encino,	Capulin	N	1	1	1	1	0	0	0	0	1	1	1	1
MELIACEAE	Azadirachta indica		Neem	N	0	0	1	0	0	0	0	0	0	0	0	0
MELIACEAE	Swietenia humilis	Selva mediana, Selva alta perenifolia	Caoba	N	0	0	1	1	0	0	0	0	0	0	0	0
MELIACEAE	Swietenia macrophylla	Selva mediana, Selva alta perenifolia	Caoba	N	0	0	0	0	0	1	1	0	0	0	0	0
MELIACEAE	Trichilia americana	Selva mediana, pino-encino,		N	0	0	0	0	0	0	0	1	1	0	0	0
MELIACEAE	Trichilia trifolia	Selva mediana	Palo fierro	N	1	1	1	0	0	0	0	0	0	1	1	1
MELIACEAE	Melia azedarach		Canelo	NP	1	1	1	1	1	1	1	1	1	1	1	1
MELIACEAE	Trichilia havanensis	BTS, Selva mediana	Estribillo, ciruelillo	NP	1	1	1	0	0	0	0	0	1	1	1	1
MELIACEAE	Cedrela odorata		Cedro	N	0	0	0	1	1	0	0	0	0	0	0	0
MORACEAE	Brosimum alicastrum	BTS, Selva mediana, Selva alta perenifolia	Huje	P	1	0	0	0	0	0	0	0	0	1	1	1
MORINGACEAE	Moringa oleifera		Perlo	N	0	0	0	0	0	0	0	0	0	0	0	0
MUNTIGIACEAE	Muntigia calabura		Capulin	N	0	0	0	1	1	1	1	1	1	1	1	0
MUSACEAE	Musa paradisiaca		Plátano	N	1	1	1	1	1	1	1	1	1	0	1	1
MYRTACEAE	Callistemum citrinus		Cepillo	N	0	1	1	0	0	0	0	0	0	0	0	0
MYRTACEAE	Psidium sartorianum	BTS, Selva mediana	Arrayan	N	1	1	1	1	1	1	1	0	0	0	0	0
MYRTACEAE	Eucaliptus sp.		Eucalipto	NP	1	1	1	0	0	0	0	0	0	0	0	0
MYRTACEAE	Psidium guajava		Guayabo	NP	1	1	1	1	1	1	1	1	0	0	0	0
NYCTAGINACEAE	Boerhavia coccinea		Pegajosa	N	0	1	1	0	1	1	1	1	0	0	0	0
NYCTAGINACEAE	Pisonia aculeata	BTS	Uña de gato	N	1	1	1	1	0	0	0	0	0	1	1	1
NYCTAGINACEAE	Salpianthus arenarius		Catarino	N	0	0	1	1	1	0	0	0	0	0	0	0
NYCTAGINACEAE	Boerhavia erecta		Pega pega	P	0	0	0	0	1	0	1	0	0	0	0	0
NYCTAGINACEAE	Pisonia helleri			N	0	0	0	0	0	0	0	0	0	0	0	1
NYMPHAEACEAE	Nymphaea ampla	Humedales, BTS	Panza de vaca	P	1	1	1	1	1	1	1	1	1	1	1	1
NYMPHAEACEAE	Nymphaea elegans		Lampazo	P	0	0	0	0	1	0	1	0	1	0	0	0
OLEACEAE	Fraxinus berlandieriana		Fresno	N	1	1	1	1	0	0	0	0	0	1	1	1
OLEACEAE	Fraxinus uhdei	Pino-encino, mesofilo de montaña	Fresno	P	0	0	0	0	0	0	0	0	1	1	1	1
ONAGRACEAE	Fuchsia paniculata	Pino-encino	Tzajalnich	N	0	0	0	0	0	0	0	0	0	0	1	1
ONAGRACEAE	Lopezia racemosa	Pino-encino	Perilla	N	0	0	0	0	0	0	0	0	0	1	1	1
ONAGRACEAE	Ludwigia octovalvis		Jarcia	N	0	1	1	0	0	1	1	1	0	1	1	1
ONAGRACEAE	Lopezia racemosa		Perilla	P	0	0	0	0	0	0	1	1	1	1	0	0
ONAGRACEAE	Oenothera rosea	Pino-encino, BTS	Hierba del golpe	NP	0	1	1	1	1	1	1	1	0	0	0	0
ORCHIDACEAE	Maxillaria densa		Orquidea de mandibulas	N	0	0	0	0	0	0	0	0	0	0	1	1
OROBANCHACEAE	Lamourouxia multifida	Pino-encino		N	0	0	0	0	0	0	0	1	1	1	1	1
PAPAVERACEAE	Argemone mexicana	BTS, Matorral xerofilo	Chicalote amarillo	N	1	1	1	1	1	1	1	1	1	1	1	1
PAPAVERACEAE	Argemone ochroleuca	Matorral xerofilo, BTS, pino encino	Chicalote pálido	N	1	1	1	1	1	1	1	1	1	1	1	1
PAPAVERACEAE	Argemone grandiflora		Chicalote blanco	P	1	1	1	1	1	1	1	1	1	1	1	1
PAPAVERACEAE	Argemone ochroleuca		Chicalote	P	1	1	1	1	0	0	0	0	1	1	1	1
PAPAVERACEAE	Argemone platyceras			NP	0	0	0	1	1	1	0	0	0	0	0	0
PAPAVERACEAE	Bocconia frutescens	Pino-encino, mesofilo de montaña	Calderona, Llora sangre	NP	1	1	1	1	1	1	1	1	1	0	0	1
PETIVERIACEAE	Rivina humilis		Cordilínea	N	1	1	1	1	1	1	1	1	1	1	1	1
PHYTOLOCCACEAE	Phytolacca icosandra		Conguera	P	0	0	0	1	1	1	1	1	1	1	0	0
PICRAMNIACEAE	Alvaradoa amorphoide	BTS, selva mediana	Pie de gallo	N	0	0	0	0	0	0	0	0	0	1	1	1
PINACEAE	Pinus cembroides		Pino piñonero	N	0	1	1	1	0	0	0	0	0	0	0	0
PINACEAE	Pinus teocote		Ocote	N	0	1	1	1	0	0	0	0	0	0	0	0
PINACEAE	Pinus patula			P	1	0	0	0	0	0	0	0	0	0	0	1
PLANTAGINACEAE	Penstemon campanulatus	Pino-encino	Campanita	N	1	0	0	0	0	0	0	0	0	1	1	1
PLANTAGINACEAE	Maurandya antirrhiniflora		Hierba del corazón	NP	0	0	0	1	1	1	1	1	0	0	0	0
PLUMBAGINACEAE	Plumbago auriculata		Jurica	P	1	1	1	1	1	1	1	1	1	1	1	1
POACAE	Sorgum vicolor		Sorgo	P	0	0	1	1	1	0	0	0	0	0	0	0
POACEAE	Avena sativa		Avena	P	1	0	0	0	0	0	0	0	0	0	0	0
POACEAE	Cynodon plectostachyus			P	0	0	1	1	1	0	0	0	0	0	0	0
POACEAE	Sorghum halepense		Zacate Johnson	P	1	1	1	1	1	1	1	1	0	0	0	0
POACEAE	Sorgum vulgare		Sorgo	P	0	0	0	0	0	1	1	0	0	0	0	0
POACEAE	Zea mays		Maíz	P	0	0	0	0	0	1	1	0	0	0	0	0
POACEAE	Zea mayz		Maiz	P	0	1	1	1	0	0	0	0	0	0	0	0
POLEMONIACEAE	Loeselia glandulosa			P	0	0	0	0	0	0	0	0	0	1	1	0
POLYGALACEAE	Monnina ciliolata			P	0	0	0	0	1	1	1	1	1	1	1	0
POLYGALACEAE	Monnina xalapensis		Hierba de la mula	N	0	0	0	0	1	0	0	0	0	0	0	0
POLYGONACEAE	Antigonon leptopus	BTS	Flor de San Diego	N	1	1	1	1	1	1	1	1	1	1	1	1
POLYGONACEAE	Coccoloba acapulcensis	BTS	Uva de mar	N	0	1	1	0	0	0	0	0	0	0	0	0
POLYGONACEAE	Coccoloba barbadensis	Selva mediana	Roble de la costa	N	0	0	0	0	0	1	1	0	0	0	0	0
POLYGONACEAE	Coccoloba cozumelensis	BTS, Selva mediana	Uva de mar	N	0	1	1	0	0	0	0	0	0	0	0	0
POLYGONACEAE	Coccoloba uvifera	BTS	Uva de mar	N	0	0	0	1	1	1	0	0	0	0	0	0
POLYGONACEAE	Persicaria glabra		Chilillo	N	0	0	1	0	0	0	1	0	1	0	0	1
POLYGONACEAE	Podopterus mexicanus	BTS	Rompe capa	N	0	0	1	1	1	0	0	0	0	0	0	0
POLYGONACEAE	Polygonum punctatum	Humedales	Chilillo	N	0	0	1	1	1	1	1	1	1	1	0	0
POLYGONACEAE	Ruprechtia fusca	BTS	Caña asada	N	1	0	0	0	0	0	0	0	0	0	1	1
POLYGONACEAE	Securidaca sylvestris		Bejuco morado	NP	0	0	1	1	1	1	1	0	0	0	0	0
PROTEACEAE	Grevillea robusta		Brevilla	N	0	0	1	1	1	1	0	0	0	0	0	0
PUNIACEAE	Punica granatum		Granada	NP	1	1	1	0	0	0	0	0	0	0	0	0
RANUNCULACEAE	Clematis dioica	Pino-encino, mesofilo de montaña	Barbas de chivo	N	0	0	0	0	0	0	1	1	1	1	1	1
RANUNCULACEAE	Ranunculus petiolaris		Nextamalxochiltl	N	0	0	0	1	1	1	1	1	0	0	0	0
RESEDACEAE	Reseda luteola		Cola de zorra	P	1	1	0	0	0	0	0	0	1	1	1	1
RHAMNACEAE	Ceanothus caeruleus		membrillo	P	0	0	0	0	0	1	1	1	0	0	0	0
RHAMNACEAE	Condalia hookeri		Brasil	NP	0	0	0	1	1	1	1	0	0	0	0	0
RHAMNACEAE	Karwinskia humboldtiana		Tullidora, coyotillo	NP	0	0	0	1	0	0	1	1	1	0	0	0
RHIZOPHORACEAE	Rhizophora mangle	Manglares	Mangle	N	0	0	1	1	1	1	1	1	1	1	0	0
ROSACEAE	Crataegus gracilior	Pino-encino, mesofilo de montaña	Tejocote	N	1	1	1	1	0	0	0	0	0	0	0	0
ROSACEAE	Crataegus pubescens		Tejocote	N	1	1	1	1	1	0	0	0	0	1	1	1
ROSACEAE	Fragaria vesca		Fresa	N	1	0	0	0	0	0	0	0	1	1	1	1
ROSACEAE	Lindleya mespiloides		Manzanilla silvestre	N	0	0	1	1	1	1	0	0	0	0	0	0
ROSACEAE	Prunus serotina	Pino-encino, mesofilo de montaña	Capulin	N	1	1	1	0	0	0	0	0	0	0	0	0
ROSACEAE	Pyrus malus		Manzana	N	1	1	1	1	1	0	0	0	0	0	0	0
ROSACEAE	Prunus capuli			N	1	0	0	0	0	0	0	0	0	0	1	1
ROSACEAE	Cydonia oblonga		Membrillo	P	1	1	0	0	0	0	0	1	1	1	1	1
ROSACEAE	Eriobotrya japonica		nispero	P	0	0	0	0	1	1	0	0	0	0	0	0
ROSACEAE	Prunus persica		Durazno	P	1	1	1	0	0	0	0	0	0	0	0	0
ROSACEAE	Rubus adenotrichos		zarza silvestre	P	1	1	0	0	0	0	0	0	0	0	1	1
ROSACEAE	Rubus liebmanii		Zarzamora	NP	0	0	0	1	1	1	0	0	1	1	1	0
ROSACEAE	Rubus ulmifolius		zarzamora	P	1	1	1	1	1	1	1	1	1	1	1	1
ROSACEAE	Vauquelinia corymbosa		Sierrilla	P	0	1	1	1	0	0	0	0	0	0	0	0
ROSACEAE	Pyrus communis		Pera	N	1	1	0	0	0	0	0	0	0	0	0	0
ROSACEAE	Rubus coriifolius		Zarzamora	N	1	1	0	0	0	0	0	0	0	0	1	1
ROSASEA	Malacomeles denticulata		Membrillo zimarron	NP	0	1	1	1	1	0	0	0	0	0	0	0
RUBIACEAE	Calycophyllum candidissimum	Selva perenifolia	Canelo	N	0	0	0	0	0	0	0	0	0	0	1	1
RUBIACEAE	Cephalanthus salicifolius	Pino-encino	Mimbre	N	0	0	0	1	1	0	0	0	0	0	0	0
RUBIACEAE	Ixora coccinea		Argentina	N	1	1	1	1	1	1	1	1	1	1	1	1
RUBIACEAE	Coffee arabica		Café	NP	1	1	1	1	1	0	0	0	0	0	0	0
RUBIACEAE	Hamelia patens		Chacloco	NP	0	0	0	1	1	1	1	1	1	0	0	0
RUTACEAE	Casimiroa edulis	Selva mediana	Zapote blanco	N	0	1	1	1	1	1	0	0	0	0	0	0
RUTACEAE	Casimiroa greggii		Chapote amarillo	N	1	1	0	0	0	0	0	0	0	0	0	0
RUTACEAE	Citrus aurantifolia		Limón	N	1	0	0	0	0	0	0	0	0	0	0	1
RUTACEAE	Citrus limon		Limon	N	0	0	1	1	0	0	0	0	0	0	1	1
RUTACEAE	Citrus sinensis		Naranjo	N	1	1	1	0	0	0	0	0	0	0	0	1
RUTACEAE	Murraya paniculata		Limonaria	N	1	1	1	1	1	1	0	0	0	0	0	0
RUTACEAE	Esenbeckia runyonii		Limoncillo	NP	0	0	0	1	1	0	0	0	0	0	0	0
RUTACEAE	Helietta parvifolia		Barreta	NP	0	1	1	1	1	1	1	1	1	1	0	0
RUTACEAE	Zanthoxylum fagara	BTS, Matorral xerofilo	Colima, limoncillo	NP	0	0	0	0	1	1	0	0	0	1	1	1
RUTACEAE	Citrus reticulata		Mandarina	N	1	0	0	0	0	0	0	0	0	0	1	1
SALICACEAE	Neopringlea integrifolia		Corva gallina	NP	1	1	1	1	1	1	0	0	0	0	0	1
SALICACEAE	Neopringlea integrifolia	Pino-encino	Corva gallina	NP	0	1	1	1	1	1	1	1	0	0	0	0
SALICACEAE	Salix bonplandiana		Sauce lloron	P	0	0	1	1	1	1	1	0	0	0	0	0
SALICACEAE	Salix sp.		Sauce	P	0	1	0	0	0	0	0	0	0	0	0	0
SALICACEAE	Xylosma flexuosa		Capulín de corona	NP	1	1	1	1	1	1	1	1	1	1	1	1
SALICACEAE	Salix humboldtiana		Sauz	NP	1	1	1	1	1	1	0	0	0	0	0	1
SAPINDACEAE	Cardiospermum halicacabum	BTS, Pino-encino	Farolito	N	0	0	0	1	1	1	1	0	0	0	0	0
SAPINDACEAE	Cupania dentata	BTS, Selva perenifolia	Cola de pava	N	0	0	0	0	0	0	0	0	0	0	1	1
SAPINDACEAE	Cupania glabra	Selva perenifolia	Guara	N	1	1	0	0	0	0	0	1	1	1	1	1
SAPINDACEAE	Koelreuteria bipinnata		Chino	N	0	1	1	1	0	0	0	0	0	0	1	0
SAPINDACEAE	Paullinia costaricensis	BTS	Bejuco	N	1	0	0	0	0	0	0	0	0	0	1	1
SAPINDACEAE	Sapindus saponaria	Selva perenifolia	Jaboncillo	N	1	0	0	0	0	0	0	1	1	1	1	0
SAPINDACEAE	Serjania brachycarpa		Guía	N	0	0	1	1	0	0	1	0	0	0	0	0
SAPINDACEAE	Urvillea ulmacea		Coronilla	N	0	0	0	0	1	1	1	1	1	1	1	0
SAPINDACEAE	Paullinia tomentosa	Selva mediana, Selva alta perenifolia	Arete de novia, barbasco	NP	1	1	0	0	1	1	1	1	1	1	1	0
SAPINDACEAE	Dodonaea viscosa		Ocotillo	N	0	0	0	0	0	0	1	1	1	1	1	0
SAPOTACEAE	Sideroxylon celastrinum		Coma	N	1	1	1	1	1	1	1	1	1	0	0	1
SAPOTACEAE	Sideroxylon cartilagineum	BTS, selva mediana		NP	0	0	1	1	1	0	0	0	0	0	0	0
SCROPHULARIACEAE	Buddleja scordioides		Escobilla	N	0	0	1	1	0	0	0	0	0	0	0	0
SCROPHULARIACEAE	Buddleja sessiliflora	Pino-encino, BTS, Matorral xerofilo	Lengua de vaca,Hierba de tepozan	NP	1	1	1	1	1	1	0	0	0	0	0	0
SCROPHULARIACEAE	Capraria biflora	Humedales, BTS	Jara	NP	1	1	1	1	0	0	0	0	0	1	1	1
SCROPHULARIACEAE	Capraria mexicana		Jara	NP	1	0	0	0	0	0	0	1	1	1	1	1
SCROPHULARIACEAE	Leucophyllum frutescens		Cenizo	NP	0	1	0	1	0	0	1	0	1	0	0	0
SCROPHULARIACEAE	Leucophyllum pruinosum		Cenizo	NP	0	0	0	1	1	1	0	1	1	0	0	0
SCROPHULARIACEAE	Buddleja cordata		Tepozan	N	0	1	1	1	1	0	0	0	0	0	0	0
SOLANACEAE	Lycopersicon esculentum		Tomate	N	1	1	1	1	1	1	1	1	0	1	1	1
SOLANACEAE	Nicotiana glauca	Matorral xerofilo		N	1	1	1	1	1	1	1	1	1	1	1	1
SOLANACEAE	Solanum nigrescens	Pino-encino	Chichiquelite	N	0	0	0	0	0	0	0	1	1	1	1	0
SOLANACEAE	Nicotiana tabacum			N	0	0	0	1	1	1	1	0	0	0	0	0
SOLANACEAE	Capsicum annum		Chile	P	1	1	1	1	1	1	1	1	1	1	1	1
SOLANACEAE	Capsicum pubescens		Chile	P	1	1	1	1	1	1	1	1	1	1	1	1
SOLANACEAE	Datura inoxia	Matorral xerofilo	Toloache chino	NP	0	0	0	0	1	1	1	1	1	1	0	0
SOLANACEAE	Datura quercifolia	Matorral xerofilo	Toloache encino	NP	0	0	0	0	0	1	1	1	1	1	1	0
SOLANACEAE	Datura stramonium		Toloache	NP	0	1	1	1	1	1	1	1	1	0	0	0
SOLANACEAE	Jaltomata procumbens		Pichecua	P	0	0	0	0	1	1	1	1	1	0	0	0
SOLANACEAE	Solanum erianthum	Selva alta perenifolia, BTS, Matorral xerofilo, pino-encino	Salvadora	NP	1	1	1	1	1	1	1	1	1	1	1	1
SOLANACEAE	Brugmansia sp		Floripondio	N	1	1	1	1	1	1	1	1	1	1	1	1
STERCULIACEAE	Dombeya wallichii		Donbeya	N	0	0	0	0	0	0	0	0	1	1	0	0
STYRACEAE	Styrax argenteus	BTS, Selva perenifolia	Chucamay	N	1	1	0	0	0	0	0	0	0	0	1	1
TAMARICACEAE	Tamarix aphylla		Rompevientos	NP	0	0	1	1	1	1	1	1	0	0	0	0
TAXODIACEAE	Taxodium mucronatum		Ahuehuete	P	1	1	1	0	0	1	1	1	1	1	1	1
TILEACEAE	Heliocarpus reticulatus		Cicua	NP	0	0	0	0	0	1	1	1	0	0	0	0
TURNERACEAE	Turnera diffusa	Pino-encino, matorral subtropical	Damiana	NP	0	1	1	1	1	1	1	1	1	0	0	0
URTICACEAE	Urtica mexicana			NP	0	0	0	0	1	1	0	0	0	0	0	0
VERBENACEAE	Duranta erecta	BTS, Pino-encino	Velo de novia	N	1	1	1	1	1	1	1	1	1	1	1	1
VERBENACEAE	Lantana camara	Pino-encino, BTS, Matorral xerofilo	Cinco negritos	N	0	0	0	0	0	1	1	1	1	1	1	1
VERBENACEAE	Lantana hirta	Matorral xerofilo, BTS	Frutilla	N	1	1	1	1	1	1	1	1	1	1	1	1
VERBENACEAE	Lantana hirta		Peonía colorada	N	1	1	1	1	1	1	1	1	1	1	1	1
VERBENACEAE	Lippia graveolens		Orégano	N	0	0	0	0	0	0	1	1	1	0	0	0
VERBENACEAE	Lippia myriocephala	Selva alta perenifolia	Chiquinay	N	1	0	0	0	0	0	0	0	0	0	1	1
VERBENACEAE	Petrea volubilis	BTS, Selva mediana	Guirnalda	N	1	1	1	0	0	0	0	0	0	1	1	1
VERBENACEAE	Priva mexicana	Pino-encino	Pega ropa	N	0	0	0	0	0	0	0	0	0	1	1	1
VERBENACEAE	Citharexylum berlandieri		Revienta cabras	NP	0	0	1	1	1	1	1	1	1	0	0	0
VERBENACEAE	Priva aspera			P	0	0	0	1	1	1	1	1	0	0	0	0
VERBENACEAE	Verbena carolina		Hierba del negro	NP	1	1	1	1	1	1	1	1	1	1	1	1
VERBENACEAE	Verbena menthifolia			P	0	1	1	1	1	1	1	1	1	1	0	0
VERVENACEAE	Lippia ligustrina		Santa Anita	NP	1	1	1	0	0	0	1	1	0	0	0	0
VITACEAE	Cissus verticillata		Hierba del buey	N	1	1	1	1	1	1	1	1	0	0	0	0
VITACEAE	Cissus verticillata	BTS, Pino-encino	Tripa de vaca	N	0	0	1	1	1	1	1	1	1	1	1	0
ZYGOPHYLLACEAE	Guaiacum angustifolium		Guayacán	N	1	1	1	1	1	1	1	0	0	0	0	0
ZYGOPHYLLACEAE	Guaiacum coulteri	BTS	Guayacan	N	0	1	1	1	1	1	0	0	0	0	0	0
ZYGOPHYLLACEAE	Guaiacum sanctum	BRS	Guayacan	N	0	0	1	1	1	0	0	0	0	0	0	0
ZYGOPHYLLACEAE	Kallstroemia maxima		Guayacán	N	0	0	0	0	1	0	0	0	0	0	0	0
ZYGOPHYLLACEAE	Kallstroemia parviflora		Quesillos	P	0	0	0	0	1	0	0	0	0	0	0	0
ZYGOPHYLLACEAE	Larrea tridentata	Matorral xerofilo	Gobernadora	NP	0	0	1	1	1	1	1	1	1	0	0	0
